# Supplementary material for: Interactions between the gut microbiome and host gene regulation in cystic fibrosis
Source: Genome Med. 2020 Jan 28;12:12. doi: 10.1186/s13073-020-0710-2 (PMC6988342; doi:10.1186/s13073-020-0710-2)
Supplement: Supplementary file 1 — Additional file 1: Metadata for RNA-Seq and 16S rRNA data. [file 13073_2020_710_MOESM1_ESM.xlsx]

## Sheet: Metadata_16S rRNA
Additional file 1: Metadata for 16S rRNA mucosal microbiome samples
#SampleID	BarcodeSequence	LinkerPrimerSequence	ReadDepth	Phenotype	Mutation_1	Mutation_2	Mutation_Status	Mutation_df508	BMI	Immunesuppressive Drugs	Statins	NSAIDs	Smoker	Antibiotics	2-Polyps
C2004	CAGAGAGG	CTCTCTAT	244224	Healthy	NA	NA	NA	Healthy	31	N	N	Y	F	N	0
C2005	AGCGATAG	CTCTCTAT	264062	Healthy	NA	NA	NA	Healthy	27	N	Y	N	N	N	0
C2006	CGAGGCTG	CTCTCTAT	243995	Healthy	NA	NA	NA	Healthy	28	N	N	Y	N	N	0
C2007	AAGAGGCA	CTCTCTAT	294746	Healthy	NA	NA	NA	Healthy	28	N	N	N	F	N	0
C2008	GTAGAGGA	CTCTCTAT	177328	Healthy	NA	NA	NA	Healthy	23	N	N	N	N	N	0
C2009	TAAGGCGA	TATCCTCT	231839	Healthy	NA	NA	NA	Healthy	35	N	N	Y	F	N	1
C2010	CGTACTAG	TATCCTCT	189072	Healthy	NA	NA	NA	Healthy	36	N	N	N	N	N	0
C2011	AGGCAGAA	TATCCTCT	226204	Healthy	NA	NA	NA	Healthy	24	N	N	N	N	N	0
C2012	TCCTGAGC	TATCCTCT	246396	Healthy	NA	NA	NA	Healthy	28	N	N	Y	N	N	0
C2013	GGACTCCT	TATCCTCT	329796	Healthy	NA	NA	NA	Healthy	26	N	Y	Y	F	N	1
C2014	TAGGCATG	TATCCTCT	341427	Healthy	NA	NA	NA	Healthy	21	N	N	N	N	N	0
C2015	CTCTCTAC	TATCCTCT	318276	Healthy	NA	NA	NA	Healthy	21	N	Y	Y	F	N	0
C1020	AGGCAGAA	TGAACCTT	300795	CF	df508	g542x	1	other	22	Y	Y	N	N	Y	1
C1026	TCCTGAGC	TGAACCTT	226031	CF	df508	df508	2	homo	25	N	N	N	N	Y	2
C1036	TAGGCATG	TGAACCTT	9551	CF	3849+10kbc-7T	1898+3A>G	0	other	21	N	N	N	F	Y	1
1049	AGCGATAG	TGAACCTT	139274	CF	df508	n1303k	1	other	22	N	N	N	N	Y	1
C1096	TCCTGAGC	TAGATCGC	288045	CF	df508	2789+5G>A	1	other	29	N	N	N	N	Y	2
C1097	GGACTCCT	TAGATCGC	57716	CF	df508	3272-26A>G	1	other	29	N	N	N	N	Y	0
C1098	TAGGCATG	TAGATCGC	52993	CF	df508	3659delc	1	other	21	N	N	N	N	Y	0
C1117	CTCTCTAC	TAGATCGC	226285	CF	df508	df508	2	homo	28	N	N	N	N	Y	0
C1118	CAGAGAGG	TAGATCGC	373869	CF	df508	df508	2	homo	25	N	N	N	N	N	0
C1121	AAGAGGCA	TAGATCGC	29512	CF	df508	df508	2	homo	32	Y	N	Y	N	N	0
C1123	GTAGAGGA	TAGATCGC	270207	CF	df508	unknown	1	other	29	Y	N	N	N	Y	1
C1124	TAAGGCGA	CTCTCTAT	252993	CF	c.3454G>C	c.3485C>T	0	other	27	N	N	N	N	Y	0
C1061	TCCTGAGC	TAGATCGC	101844	CF	df508	df508	2	homo	NA	NA	NA	NA	N	NA	0

## Sheet: Metadata_RNASeq
Additional file 1: Metadata for host gene regulation from colon tissue samples
#SampleID	condition	BMI	2-Polyps	Immunesuppressive Drugs	Statins	NSAIDs	Smoker	Antibiotics	Mutation_1	Mutation_2
1018	CF	28	3	N	N	N	N	N	df508	M1101k
1020	CF	22	1	Y	Y	N	N	Y	d508	g542x
1026	CF	25	2	N	N	N	N	Y	df508	df508
1031	CF	24	2	N	N	N	N	Y	df508	df508
1036	CF	21	1	N	N	N	F	Y	3849+10kbc-7T	1898+3A>G
1042	CF	26	0	N	N	N	N	Y	df508	df508
1049	CF	22	1	N	N	N	N	Y	df508	n1303k
1055	CF	26	0	N	N	N	N	Y	df508	df508
1086	CF	30	2	Y	N	N	F	Y	df508	3272-26A>G
1096	CF	29	2	N	N	N	N	Y	df508	2789+5G>A
1097	CF	29	0	N	N	N	N	Y	df508	3272-26A>G
1098	CF	21	0	N	N	N	N	Y	df508	3659delc
1117	CF	28	0	N	N	N	N	Y	df508	df508
1118	CF	25	0	N	N	N	N	N	df508	df508
1119	CF	16	3	Y	N	N	N	Y	df508	df508
1121	CF	32	0	Y	N	Y	N	N	df508	df508
1123	CF	29	1	Y	N	N	N	Y	NA	NA
1124	CF	27	0	N	N	N	N	Y	c.3454G>C	c.3485C>T
2001	Healthy	31	1	N	N	N	C	N	NA	NA
2002	Healthy	25	1	N	N	N	N	N	NA	NA
2003	Healthy	25	0	N	Y	N	F	N	NA	NA
2004	Healthy	31	0	N	N	Y	F	N	NA	NA
2005	Healthy	27	0	N	Y	N	N	N	NA	NA
2006	Healthy	28	0	N	N	Y	N	N	NA	NA
2007	Healthy	28	0	N	N	N	F	N	NA	NA
2008	Healthy	23	0	N	N	N	N	N	NA	NA
2009	Healthy	35	1	N	N	Y	F	N	NA	NA
2010	Healthy	36	0	N	N	N	N	N	NA	NA
2011	Healthy	24	0	N	N	N	N	N	NA	NA
2012	Healthy	28	0	N	N	Y	N	N	NA	NA
2013	Healthy	26	1	N	Y	Y	F	N	NA	NA
2014	Healthy	21	0	N	N	N	N	N	NA	NA
2015	Healthy	21	0	N	Y	Y	F	N	NA	NA
