# Supplementary material for: Interactions between the gut microbiome and host gene regulation in cystic fibrosis
Source: Genome Med. 2020 Jan 28;12:12. doi: 10.1186/s13073-020-0710-2 (PMC6988342; doi:10.1186/s13073-020-0710-2)
Supplement: Supplementary file 3 — Additional file 3: Differentially expressed genes. [file 13073_2020_710_MOESM3_ESM.xlsx]

## Sheet: DEGs
Additional file 3: Differentially Expressed Genes between Healthy and CF at 0.05 FDR
	baseMean	log2FoldChange	lfcSE	stat	pvalue	padj
LTV1	484.921	0.645396	0.0877221	7.35727	1.88e-13	2.82e-09
RRS1	226.146	0.824142	0.115145	7.15744	8.22e-13	6.16e-09
PNO1	283.264	0.667005	0.0946988	7.04344	1.88e-12	9.38e-09
GPATCH4	427.803	0.620051	0.088792	6.98318	2.89e-12	1.08e-08
LCN2	3399.49	-1.24968	0.182959	-6.83038	8.47e-12	2.54e-08
KRTAP5-5	20.5807	-1.21474	0.181051	-6.70939	1.95e-11	4.89e-08
NOP2	580.535	0.599598	0.0900059	6.66177	2.71e-11	5.8e-08
TRMT6	270.825	0.461977	0.0696642	6.63149	3.32e-11	6.23e-08
PRMT3	259.67	0.476851	0.0735651	6.48203	9.05e-11	1.4e-07
MYO19	1169.3	0.393523	0.0607513	6.4776	9.32e-11	1.4e-07
NOP56	1525.35	0.585262	0.0911809	6.41869	1.37e-10	1.87e-07
NABP1	821.626	-0.723054	0.11291	-6.4038	1.52e-10	1.89e-07
METTL1	153.951	0.707691	0.111174	6.3656	1.95e-10	2.24e-07
ALDOB	520.101	-1.11463	0.176103	-6.32943	2.46e-10	2.64e-07
BRIX1	413.24	0.575961	0.0927498	6.20983	5.3e-10	5.28e-07
IFNGR2	3670.35	-0.621724	0.100273	-6.20034	5.63e-10	5.28e-07
RRP9	277.622	0.571893	0.093906	6.09005	1.13e-09	9.96e-07
NOP58	932.192	0.561824	0.0927905	6.05476	1.41e-09	1.15e-06
MINDY2	481.884	-0.403909	0.0667692	-6.04932	1.45e-09	1.15e-06
DIRC2	971.316	-0.651515	0.108146	-6.02442	1.7e-09	1.27e-06
BYSL	150.756	0.593304	0.0987209	6.00992	1.86e-09	1.33e-06
PPRC1	372.341	0.573523	0.0958839	5.98143	2.21e-09	1.51e-06
PIGR	154710	-0.416392	0.069807	-5.9649	2.45e-09	1.54e-06
NOP16	444.236	0.569511	0.0955003	5.96345	2.47e-09	1.54e-06
CCNG2	2228.29	-0.853645	0.143624	-5.94361	2.79e-09	1.66e-06
IKBKE	464.763	-0.483332	0.0813874	-5.93866	2.87e-09	1.66e-06
CTPS1	227.864	0.682503	0.115946	5.88638	3.95e-09	2.19e-06
GNL3	1446.84	0.506435	0.0863761	5.86314	4.54e-09	2.43e-06
NOLC1	1247.74	0.492048	0.0845667	5.81846	5.94e-09	3.07e-06
ALKBH2	129.547	0.570839	0.0985325	5.7934	6.9e-09	3.45e-06
GART	932.885	0.316657	0.0549	5.76788	8.03e-09	3.88e-06
LYAR	190.055	0.615005	0.106875	5.75444	8.69e-09	4.07e-06
WDR77	684.201	0.472742	0.0832184	5.68074	1.34e-08	6.1e-06
CCL28	3499.25	-0.703659	0.124086	-5.67072	1.42e-08	6.27e-06
DKC1	985.941	0.552504	0.0975471	5.66398	1.48e-08	6.34e-06
MROH3P	399.423	-0.83613	0.148534	-5.62923	1.81e-08	7.54e-06
MPHOSPH10	700.983	0.364845	0.0648925	5.62229	1.88e-08	7.64e-06
EIF3B	2294.6	0.380793	0.0679093	5.60738	2.05e-08	8.11e-06
NIPAL3	909.68	-0.319268	0.0571838	-5.58319	2.36e-08	8.92e-06
NOL6	475.595	0.475212	0.0851355	5.58184	2.38e-08	8.92e-06
PAK1IP1	287.018	0.547167	0.0981411	5.57531	2.47e-08	9.04e-06
PDCD11	497.158	0.446468	0.0805345	5.54381	2.96e-08	1.06e-05
TIMM8A	121.717	0.502089	0.090648	5.53889	3.04e-08	1.06e-05
PPIL1	361.729	0.633545	0.114513	5.53253	3.16e-08	1.06e-05
TPK1	357.383	-0.654512	0.118326	-5.53141	3.18e-08	1.06e-05
HS1BP3	569.288	-0.531141	0.0963747	-5.51121	3.56e-08	1.16e-05
PDCD2L	75.4919	0.659454	0.119829	5.50327	3.73e-08	1.18e-05
PRKRA	660.652	0.303947	0.0552505	5.50124	3.77e-08	1.18e-05
POLR1C	403.47	0.417469	0.0760576	5.48885	4.05e-08	1.22e-05
CCDC86	223.34	0.585777	0.106732	5.48827	4.06e-08	1.22e-05
ANTXR2	2333.49	-0.554433	0.101295	-5.47347	4.41e-08	1.3e-05
SEMA3C	1644.91	-0.520562	0.0959628	-5.42462	5.81e-08	1.68e-05
HPDL	179.273	0.727437	0.13423	5.41933	5.98e-08	1.69e-05
MFSD11	912.865	-0.362802	0.0670174	-5.41355	6.18e-08	1.69e-05
MARS2	200.855	0.629955	0.116371	5.41333	6.19e-08	1.69e-05
CTSV	273.74	-0.974386	0.180335	-5.4032	6.55e-08	1.75e-05
TOMM34	421.348	0.390224	0.0727115	5.36674	8.02e-08	2.1e-05
NPM3	180.061	0.641536	0.119596	5.36418	8.13e-08	2.1e-05
NFKBIZ	1528.05	-0.750283	0.140054	-5.35711	8.46e-08	2.15e-05
CBS	66.8691	-0.98308	0.184069	-5.34083	9.25e-08	2.27e-05
YPEL2	769.382	-0.421395	0.0789051	-5.34053	9.27e-08	2.27e-05
SNU13	1561.29	0.331899	0.0621692	5.33864	9.36e-08	2.27e-05
TRMT10C	427.183	0.462558	0.087329	5.29673	1.18e-07	2.81e-05
MYBPC1	183.684	-0.933862	0.177594	-5.25841	1.45e-07	3.41e-05
DHX9	2375.08	0.383917	0.0735044	5.22305	1.76e-07	4.06e-05
DUOXA2	242.298	-0.891564	0.171437	-5.20054	1.99e-07	4.52e-05
SFPQ	5304.65	0.298255	0.0574168	5.19456	2.05e-07	4.55e-05
PIGW	169.203	0.532246	0.102482	5.19357	2.06e-07	4.55e-05
MRTO4	490.753	0.491647	0.0947156	5.19077	2.09e-07	4.55e-05
CCND2	2858.99	0.592724	0.11441	5.1807	2.21e-07	4.74e-05
OPTN	3738.93	-0.50663	0.0981879	-5.1598	2.47e-07	5.22e-05
ARAP3	267.933	0.472628	0.091689	5.15469	2.54e-07	5.29e-05
FAM46A	1609.39	-0.596259	0.11581	-5.1486	2.62e-07	5.39e-05
PRMT1	1282.97	0.391238	0.0765383	5.11166	3.19e-07	6.47e-05
NME1	701.206	0.754571	0.147805	5.10516	3.31e-07	6.61e-05
ABCE1	886.705	0.549656	0.107756	5.10091	3.38e-07	6.67e-05
SRSF2	4704.67	0.341727	0.0670495	5.09664	3.46e-07	6.73e-05
PRR26	296.521	-0.457919	0.0899018	-5.09355	3.51e-07	6.76e-05
LMNTD2	454.32	-0.751657	0.147693	-5.08932	3.59e-07	6.82e-05
SLC25A19	206.903	0.428194	0.0842311	5.08356	3.7e-07	6.91e-05
NAT10	598.913	0.445311	0.0876207	5.08226	3.73e-07	6.91e-05
IRS2	633.052	-0.538951	0.106585	-5.05652	4.27e-07	7.81e-05
PUS1	396.855	0.469034	0.0928507	5.05149	4.38e-07	7.89e-05
ORAI3	424.983	-0.518043	0.102611	-5.04861	4.45e-07	7.89e-05
PA2G4	2426.95	0.49144	0.0973597	5.04767	4.47e-07	7.89e-05
PNPT1	563.788	0.468555	0.0930269	5.03676	4.73e-07	8.26e-05
IFRD2	682.523	0.54567	0.108619	5.02372	5.07e-07	8.69e-05
CCT6A	2929.75	0.463461	0.0922761	5.02255	5.1e-07	8.69e-05
DCAF13	714.21	0.427648	0.0854156	5.00668	5.54e-07	9.33e-05
MCM6	551.005	0.755579	0.150983	5.0044	5.6e-07	9.34e-05
UTP14A	321.648	0.479125	0.0959402	4.99399	5.91e-07	9.75e-05
RASA4CP	218.132	-0.71722	0.143681	-4.99176	5.98e-07	9.75e-05
FXN	129.829	0.548194	0.110249	4.97232	6.62e-07	0.000106696
FBXO32	1546.78	-0.682476	0.13745	-4.96527	6.86e-07	0.000109469
PINX1	127.955	0.554884	0.112281	4.94192	7.74e-07	0.000121236
HACD3	1200.44	0.447333	0.0905292	4.94132	7.76e-07	0.000121236
CNKSR3	937.939	-0.672243	0.136106	-4.9391	7.85e-07	0.000121356
BCCIP	957.742	0.377194	0.0764939	4.93104	8.18e-07	0.000125184
DDX21	1156.8	0.579383	0.11784	4.9167	8.8e-07	0.000133345
TTC4	488.038	0.274389	0.05589	4.90945	9.13e-07	0.000136991
PPP4R1L	165.581	-0.619775	0.1264	-4.90327	9.43e-07	0.000137982
C1QBP	1922.86	0.588161	0.119996	4.90151	9.51e-07	0.000137982
SDAD1P1	18.2839	-0.714967	0.145897	-4.90049	9.56e-07	0.000137982
MUC5AC	146.762	-0.827065	0.168777	-4.90033	9.57e-07	0.000137982
TMEM238	372.594	0.711396	0.145278	4.89679	9.74e-07	0.000139153
FAM81A	114.483	0.648594	0.132635	4.89007	1.01e-06	0.000142631
STPG3	40.4684	-0.794383	0.162776	-4.88023	1.06e-06	0.000147822
FASTKD2	627.049	0.387734	0.0794644	4.87934	1.06e-06	0.000147822
FBXL20	681.594	-0.56533	0.116085	-4.86995	1.12e-06	0.000153603
NOC3L	224.883	0.501295	0.103138	4.86044	1.17e-06	0.000159705
KIAA1644	44.6208	-0.8363	0.172228	-4.85578	1.2e-06	0.000162036
PTRH2	457.56	0.462079	0.0954047	4.84335	1.28e-06	0.00017097
C6orf222	726.407	-0.596948	0.123456	-4.83532	1.33e-06	0.000176449
EEF1E1	276.399	0.579121	0.119967	4.82732	1.38e-06	0.000181331
BCL2L14	1226.69	-0.335428	0.0695299	-4.82422	1.41e-06	0.000181331
ZC3H12D	409.63	-0.592229	0.122808	-4.8224	1.42e-06	0.000181331
DEFA6	20.9073	-0.834545	0.17307	-4.82201	1.42e-06	0.000181331
SEH1L	659.031	0.364045	0.0755084	4.82126	1.43e-06	0.000181331
C1orf115	3011.95	-0.618452	0.128461	-4.8143	1.48e-06	0.000185718
PPAT	194.295	0.533631	0.11087	4.81313	1.49e-06	0.000185718
RPL22	9712.49	0.408969	0.0851429	4.80332	1.56e-06	0.000193441
TMEM147	820.622	0.438669	0.091408	4.79902	1.59e-06	0.000195107
CYP2C9	70.0222	-0.885065	0.184453	-4.79832	1.6e-06	0.000195107
NDUFAF4	486.93	0.522177	0.109046	4.7886	1.68e-06	0.000203154
CCT2	2410.05	0.459092	0.0959937	4.78252	1.73e-06	0.000207717
NR2C2AP	269.132	0.514794	0.107682	4.7807	1.75e-06	0.000207941
TOMM40	936.335	0.541918	0.113638	4.76882	1.85e-06	0.000218858
AEN	243.886	0.515431	0.108159	4.76549	1.88e-06	0.000219662
URB2	108.32	0.6135	0.128753	4.76493	1.89e-06	0.000219662
NXT1	155.854	0.521413	0.109473	4.76296	1.91e-06	0.000220109
E2F1	159.344	0.626388	0.131609	4.75948	1.94e-06	0.000222229
HSPD1	6045.99	0.543301	0.114207	4.75716	1.96e-06	0.000223094
SRSF3	5083.11	0.419109	0.0883914	4.74151	2.12e-06	0.000239231
GTPBP4	715.636	0.466471	0.0984156	4.73981	2.14e-06	0.000239445
RUVBL1	403.07	0.509043	0.10754	4.73353	2.21e-06	0.00024515
ATP8A1	2398.62	-0.490464	0.103697	-4.72979	2.25e-06	0.000246102
GRB10	310.996	-0.586619	0.124027	-4.72976	2.25e-06	0.000246102
SOWAHD	66.7087	-0.561664	0.118837	-4.72632	2.29e-06	0.000248484
EEF2KMT	209.475	0.464994	0.0984936	4.72105	2.35e-06	0.000253179
RRP12	250.046	0.402156	0.08524	4.71792	2.38e-06	0.000255272
PAICS	1552.01	0.568508	0.120548	4.71604	2.4e-06	0.000255817
NIFK	714.277	0.434103	0.0921458	4.71104	2.46e-06	0.000260317
DDX10	251.853	0.592293	0.125894	4.70471	2.54e-06	0.000263587
ECE2	106.593	0.55264	0.117491	4.70368	2.56e-06	0.000263587
NOP14	510.566	0.417461	0.0887534	4.70361	2.56e-06	0.000263587
DNM1L	1204.52	0.283243	0.0602282	4.70283	2.57e-06	0.000263587
CIAPIN1	900.826	0.305652	0.0651124	4.69421	2.68e-06	0.000273077
RPS18	27474.6	0.437915	0.0934919	4.68399	2.81e-06	0.000285133
MAK16	290.506	0.372245	0.0795058	4.68199	2.84e-06	0.000285992
ACY3	302.632	-0.60956	0.130471	-4.672	2.98e-06	0.000298255
PPAN	286.752	0.517011	0.110705	4.67018	3.01e-06	0.000298368
BCO1	203.499	-0.514697	0.110232	-4.66921	3.02e-06	0.000298368
TIMM21	587.915	0.383761	0.0822406	4.66632	3.07e-06	0.000300606
RNF170	832.484	-0.286218	0.0613898	-4.66231	3.13e-06	0.00030454
ATL1	247.483	-0.556009	0.119733	-4.64374	3.42e-06	0.000331092
DFNA5	61.5464	-0.819075	0.176933	-4.6293	3.67e-06	0.000352764
NCL	6525.18	0.405367	0.0875921	4.6279	3.69e-06	0.000352905
ASCL2	274.031	0.718716	0.155516	4.62148	3.81e-06	0.00036169
RNF125	731.338	-0.431064	0.0933862	-4.61592	3.91e-06	0.00036708
ALDH6A1	691.552	-0.338018	0.0732306	-4.6158	3.92e-06	0.00036708
MTERF3	288.269	0.394192	0.0854665	4.61224	3.98e-06	0.000371113
FMO4	363.224	-0.447846	0.0972127	-4.60686	4.09e-06	0.000378487
UBL3	2535.27	-0.303034	0.0658384	-4.60269	4.17e-06	0.000383773
EGFR	2008.58	-0.358854	0.0781131	-4.59403	4.35e-06	0.000395376
SUMO2	3670.13	0.294586	0.0641311	4.5935	4.36e-06	0.000395376
HSPE1	2581.35	0.577185	0.125675	4.59269	4.38e-06	0.000395376
PUM3	607.468	0.556692	0.121575	4.579	4.67e-06	0.000419608
BUD23	970.242	0.374626	0.0819302	4.5725	4.82e-06	0.000430266
TMX2	2805.54	0.285255	0.062463	4.56678	4.95e-06	0.000439564
MPV17L2	208.488	0.446753	0.0979594	4.56059	5.1e-06	0.000450061
RTN4	7911.12	-0.222112	0.0487751	-4.55379	5.27e-06	0.000462141
UFSP2	485.414	0.333372	0.0732299	4.5524	5.3e-06	0.000462504
CASP16P	85.5231	-0.796177	0.174993	-4.54978	5.37e-06	0.000465604
CTNNA1P1	25.0685	-0.699569	0.153842	-4.54733	5.43e-06	0.00046834
MARS	1338.67	0.412993	0.0909255	4.54211	5.57e-06	0.000474517
PCK1	11691.1	-0.690952	0.152127	-4.54195	5.57e-06	0.000474517
HSPA9	5160.94	0.327581	0.072139	4.54097	5.6e-06	0.000474517
ANAPC7	951.55	0.250781	0.0552725	4.53717	5.7e-06	0.000480425
TTC7A	985.357	-0.447756	0.0987181	-4.5357	5.74e-06	0.000481084
ZC3H12C	468.291	-0.500353	0.110349	-4.53429	5.78e-06	0.000481612
RCL1	160.839	0.437626	0.0965718	4.53161	5.85e-06	0.000484821
PARP2	333.123	0.299026	0.0660021	4.53056	5.88e-06	0.000484821
SSB	1461.05	0.334021	0.0737574	4.52865	5.94e-06	0.000486545
IPO4	349.571	0.487062	0.107593	4.52688	5.99e-06	0.000487956
DHRSX	572.496	-0.412358	0.0911439	-4.52425	6.06e-06	0.000491397
SLC6A20	91.4159	-0.798962	0.176854	-4.51765	6.25e-06	0.000504239
MARF1	1683.6	-0.253629	0.0562123	-4.51198	6.42e-06	0.000515152
EIF5B	2226.88	0.374222	0.0830879	4.50393	6.67e-06	0.000532217
RRP7A	872.558	0.490372	0.109662	4.47166	7.76e-06	0.000615632
PMS1	352.93	0.427111	0.0955369	4.47064	7.8e-06	0.000615632
NHP2	765.489	0.499333	0.111751	4.46826	7.89e-06	0.000619278
EIF3J	1209.7	0.355418	0.079567	4.4669	7.94e-06	0.000619966
STIP1	1637.48	0.417528	0.0935725	4.46208	8.12e-06	0.000630803
STOML2	1706.53	0.338907	0.0761276	4.45183	8.51e-06	0.000658282
MAP1LC3B	2764.71	-0.34222	0.076917	-4.44921	8.62e-06	0.000662933
UTP18	509.005	0.358561	0.0806119	4.448	8.67e-06	0.000663287
HPGD	7800.63	-0.596579	0.134215	-4.44496	8.79e-06	0.000669315
RASA4	732.081	-0.616583	0.138787	-4.44265	8.89e-06	0.000673105
NBR1	4797.45	-0.331894	0.0747726	-4.43871	9.05e-06	0.00068212
U2AF1L5	1049.62	0.42901	0.0967992	4.43196	9.34e-06	0.000699011
SORT1	3475.88	-0.303767	0.0685506	-4.43128	9.37e-06	0.000699011
SSUH2	152.999	-0.746991	0.168717	-4.42748	9.53e-06	0.000707942
PI3	1484.89	-0.795155	0.179751	-4.42364	9.71e-06	0.000717077
ILF3	3639.54	0.282862	0.0639827	4.42092	9.83e-06	0.000722621
STBD1	772.784	-0.584478	0.132687	-4.40493	1.06e-05	0.000772662
YIPF3	3136.25	-0.22799	0.0517652	-4.40431	1.06e-05	0.000772662
HMBS	426.059	0.444998	0.101201	4.39716	1.1e-05	0.000794711
OTUD1	452.821	-0.428517	0.09758	-4.39144	1.13e-05	0.000811992
POP1	126.413	0.515792	0.117606	4.38576	1.16e-05	0.000827829
SLC25A23	4544.41	-0.465597	0.106176	-4.38515	1.16e-05	0.000827829
WDR36	509.228	0.364255	0.0830919	4.38377	1.17e-05	0.000829168
FARSB	1062.49	0.44644	0.102041	4.37509	1.21e-05	0.0008556
DNAJA3	1037.98	0.330726	0.0755967	4.37487	1.22e-05	0.0008556
FAM222B	680.108	-0.317264	0.0725763	-4.37146	1.23e-05	0.000864005
TOMM22	1048.19	0.398264	0.0911213	4.3707	1.24e-05	0.000864005
NME4	549.222	0.515685	0.118247	4.3611	1.29e-05	0.000898605
FAM86C2P	77.7308	0.503392	0.115505	4.35816	1.31e-05	0.000906559
RPL23AP42	6651.05	0.36844	0.084791	4.34527	1.39e-05	0.000957059
HSPH1	1605.82	0.551295	0.126919	4.34367	1.4e-05	0.00095966
CPSF4	417.324	0.231162	0.0533114	4.33606	1.45e-05	0.000988981
ATXN1	819.773	-0.382839	0.0883311	-4.33414	1.46e-05	0.000993153
DPH2	441.972	0.410756	0.0948861	4.32894	1.5e-05	0.0010123
DHX57	281.095	0.430133	0.0994998	4.32295	1.54e-05	0.00103549
UCP3	32.9733	0.552285	0.127808	4.32122	1.55e-05	0.001039
INPP5K	979.143	-0.428297	0.0994003	-4.30882	1.64e-05	0.00109414
CA13	370.422	-0.37402	0.0868545	-4.30628	1.66e-05	0.00109973
SLC3A1	902.509	-0.728033	0.169106	-4.30518	1.67e-05	0.00109973
MED1	419.619	0.244145	0.056727	4.30387	1.68e-05	0.00109973
CD320	727.436	0.478148	0.111099	4.30379	1.68e-05	0.00109973
SUPT16H	1468.82	0.297682	0.0691975	4.30191	1.69e-05	0.00110426
WDR61	947.893	0.331794	0.0771451	4.30091	1.7e-05	0.00110447
ALYREF	528.02	0.443173	0.103089	4.29894	1.72e-05	0.00110952
KBTBD6	143.961	0.33767	0.0785855	4.29684	1.73e-05	0.00111525
FIBCD1	189.288	-0.720857	0.167901	-4.29334	1.76e-05	0.00112819
TRIAP1	456.944	0.325566	0.0759582	4.28611	1.82e-05	0.00116051
MST1P2	296.969	0.789867	0.184589	4.27906	1.88e-05	0.0011914
ABCA9	172.69	-0.535605	0.125189	-4.27839	1.88e-05	0.0011914
FKBP1B	262.199	-0.557949	0.130553	-4.27372	1.92e-05	0.00120836
CCT7	3045.34	0.384858	0.0900596	4.27337	1.93e-05	0.00120836
GMPS	726.205	0.331765	0.0776999	4.26982	1.96e-05	0.00122261
HHLA2	8353.68	-0.557747	0.130743	-4.26597	1.99e-05	0.00123872
PRMT2	1410.28	-0.195099	0.0458664	-4.25364	2.1e-05	0.00130356
CYR61	111.69	-0.779289	0.183619	-4.24405	2.2e-05	0.0013503
RRP7BP	328.213	0.552974	0.130298	4.24391	2.2e-05	0.0013503
NDUFAF2	264.515	0.476072	0.112215	4.24252	2.21e-05	0.00135314
GMCL1	933.235	-0.258605	0.0609689	-4.24159	2.22e-05	0.00135321
RPF1	781.977	0.289489	0.0683126	4.23771	2.26e-05	0.00137123
TRABD2A	2734.53	0.484596	0.11441	4.23563	2.28e-05	0.00137843
JAK1	3410.12	-0.232071	0.054809	-4.23417	2.29e-05	0.00138181
MST1L	2490.67	0.772958	0.182695	4.23086	2.33e-05	0.00139668
AUNIP	24.9611	0.647335	0.153084	4.22862	2.35e-05	0.00140048
GGCT	914.942	0.510945	0.120835	4.22846	2.35e-05	0.00140048
VRK1	252.538	0.624708	0.14782	4.22613	2.38e-05	0.00140945
MMACHC	261.662	0.510528	0.120833	4.22508	2.39e-05	0.00141048
UTP4	409.81	0.391954	0.0928388	4.22187	2.42e-05	0.00142277
MRPS23	571.436	0.363169	0.0860341	4.22122	2.43e-05	0.00142277
XPO4	498.438	0.376512	0.0892107	4.22048	2.44e-05	0.00142277
SLTM	2046.92	0.19601	0.0464746	4.21758	2.47e-05	0.00143556
HBP1	1703.53	-0.360479	0.0854882	-4.21671	2.48e-05	0.00143556
FMO5	2235.49	-0.519914	0.123668	-4.20411	2.62e-05	0.00151211
MAN2B2	1128.75	-0.318424	0.0758898	-4.19587	2.72e-05	0.00155898
POLD2	908.236	0.390368	0.0930455	4.19546	2.72e-05	0.00155898
TUBGCP5	267.127	0.38542	0.0918935	4.1942	2.74e-05	0.00156171
TRIM7	133.318	-0.639748	0.152569	-4.19317	2.75e-05	0.00156288
EARS2	451.358	0.451392	0.107685	4.19179	2.77e-05	0.00156649
WDR12	555.931	0.398716	0.0951588	4.19	2.79e-05	0.00157292
WDR74	419.207	0.366193	0.0875484	4.18275	2.88e-05	0.00161788
DCUN1D5	205.148	0.399028	0.0955234	4.17729	2.95e-05	0.00165106
ADGRF1	128.922	-0.767251	0.184176	-4.16585	3.1e-05	0.0017296
ATXN7L1	233.875	-0.588392	0.141487	-4.15862	3.2e-05	0.00177862
PIK3IP1	711.707	-0.507593	0.122429	-4.14603	3.38e-05	0.0018723
FAM47E-STBD1	1341.78	-0.591625	0.142755	-4.14433	3.41e-05	0.00187934
CA4	14654.5	-0.668083	0.161267	-4.14272	3.43e-05	0.00188561
ORAI1	104.218	0.425215	0.102734	4.13897	3.49e-05	0.00190975
ZNF629	436.904	0.29291	0.0708532	4.13403	3.56e-05	0.00194414
NDUFA4	3485.52	0.39449	0.0954892	4.13125	3.61e-05	0.00196072
PLXDC2	660.436	-0.464019	0.112379	-4.12907	3.64e-05	0.00197227
UNG	942.149	0.374268	0.0906714	4.12774	3.66e-05	0.00197342
C21orf59	764.269	0.295451	0.071585	4.12728	3.67e-05	0.00197342
CHID1	761.121	0.320977	0.0778846	4.12119	3.77e-05	0.00201911
MARCH2	506.448	-0.315842	0.0766546	-4.12033	3.78e-05	0.00201944
LRRIQ4	20.041	-0.683542	0.165969	-4.11849	3.81e-05	0.00202285
TMEM5	371.228	0.289978	0.0704119	4.11831	3.82e-05	0.00202285
MRPS25	1932.9	0.353173	0.0857782	4.11728	3.83e-05	0.00202469
PHB	3979.78	0.360398	0.0875638	4.11583	3.86e-05	0.00203033
TOMM5	1009.19	0.41642	0.101256	4.11255	3.91e-05	0.00204375
BTD	510.788	-0.297294	0.0723023	-4.11182	3.93e-05	0.00204375
POLE3	860.587	0.351969	0.0856119	4.11121	3.94e-05	0.00204375
TARBP1	1035.58	0.397949	0.0968326	4.10966	3.96e-05	0.00204375
TERF1	541.645	-0.222753	0.0542045	-4.1095	3.97e-05	0.00204375
ALDH5A1	578.544	0.464893	0.113145	4.10883	3.98e-05	0.00204375
RABGGTB	1580.75	0.275135	0.0669639	4.10871	3.98e-05	0.00204375
ZFP36L1	2172.6	-0.389255	0.0947966	-4.10621	4.02e-05	0.00205101
E2F6	208.129	0.321401	0.0782753	4.10603	4.03e-05	0.00205101
PFKFB4	257.165	-0.471892	0.114944	-4.10542	4.04e-05	0.00205101
DNAJC2	617.411	0.30327	0.0738826	4.10475	4.05e-05	0.00205101
CENPJ	384.408	-0.538745	0.13148	-4.09756	4.18e-05	0.00210861
ZC3H12A	638.807	-0.660349	0.161438	-4.09042	4.31e-05	0.0021673
POLR3C	317.245	0.242541	0.0593428	4.08711	4.37e-05	0.00219103
RPS7	13882.3	0.349507	0.0855315	4.0863	4.38e-05	0.00219136
TUBB2A	519.763	-0.589841	0.144421	-4.08417	4.42e-05	0.00220421
UBXN7	576.64	-0.239659	0.0587602	-4.0786	4.53e-05	0.00225025
HNRNPDL	4002.8	0.276329	0.0678626	4.07189	4.66e-05	0.00230838
MRPL3	1662.41	0.381838	0.09381	4.07033	4.69e-05	0.00231624
PSPC1	715.804	0.247046	0.0607297	4.06796	4.74e-05	0.00232641
TMEM97	336.015	0.585532	0.143944	4.06779	4.75e-05	0.00232641
GRB7	729.056	-0.495293	0.121943	-4.06168	4.87e-05	0.00237989
NR4A2	133.514	-0.675636	0.166373	-4.06096	4.89e-05	0.00237989
MRPS17	369.257	0.396627	0.0977092	4.05926	4.92e-05	0.00238518
MRPL50	523.637	0.262714	0.0647248	4.05893	4.93e-05	0.00238518
MRPL24	894.281	0.399483	0.0985043	4.05548	5e-05	0.0024129
DSP	6047.81	-0.271438	0.066993	-4.05174	5.08e-05	0.00243391
AS3MT	63.2716	0.491623	0.121351	4.05124	5.09e-05	0.00243391
SEPHS2	4995.89	-0.363053	0.089616	-4.05121	5.1e-05	0.00243391
CTSD	28167.7	-0.46038	0.113672	-4.05007	5.12e-05	0.00243803
BEX3	494.703	0.40396	0.0997849	4.04831	5.16e-05	0.00244868
HSF2	185.487	0.344113	0.0850324	4.04684	5.19e-05	0.00245349
MTHFD1	903.416	0.559246	0.138209	4.04637	5.2e-05	0.00245349
CBLB	751.347	-0.294115	0.0727038	-4.04538	5.22e-05	0.00245614
SDCCAG3	551.686	0.30143	0.0745483	4.04342	5.27e-05	0.00246906
ZFYVE26	587.132	-0.323641	0.0800857	-4.04118	5.32e-05	0.00248497
WDR46	664.37	0.36719	0.0909365	4.03787	5.39e-05	0.00250949
MGAM	57.0615	-0.714615	0.176998	-4.03742	5.4e-05	0.00250949
GLB1	2088.26	-0.321185	0.0796087	-4.03454	5.47e-05	0.00253264
NUP93	500.004	0.456866	0.113338	4.03101	5.55e-05	0.00256309
ADAMTS17	71.69	-0.635839	0.157843	-4.0283	5.62e-05	0.00258484
SGMS2	784.152	-0.406704	0.101041	-4.02512	5.69e-05	0.00261199
MSH6	544.71	0.372272	0.0925256	4.02345	5.74e-05	0.00262259
EIF3M	2421.15	0.307889	0.0765594	4.02157	5.78e-05	0.00263564
GTF3A	971.19	0.446524	0.111097	4.01924	5.84e-05	0.0026489
PEBP1	4404.19	0.407888	0.101495	4.0188	5.85e-05	0.0026489
ERH	1144.66	0.396068	0.0985673	4.01825	5.86e-05	0.0026489
SLC5A6	586.849	0.378371	0.0942369	4.01511	5.94e-05	0.00267635
GBA	2342.66	-0.330264	0.0822941	-4.01322	5.99e-05	0.00268981
EGR1	451.264	-0.733229	0.182846	-4.0101	6.07e-05	0.00271743
KLHL24	1015.76	-0.366887	0.0915298	-4.00838	6.11e-05	0.00272624
LCMT2	181.619	0.44694	0.111517	4.00782	6.13e-05	0.00272624
TESK2	613.263	-0.36865	0.0919962	-4.00723	6.14e-05	0.00272624
CDK4	1083.61	0.432931	0.108104	4.00476	6.21e-05	0.00274672
KIAA0513	900.992	-0.36333	0.0907864	-4.00203	6.28e-05	0.00277044
RPL27	8240.88	0.393226	0.098296	4.00042	6.32e-05	0.00278117
MCM3	1082.16	0.41748	0.104446	3.99711	6.41e-05	0.0028121
WDR76	144.769	0.594187	0.148735	3.99495	6.47e-05	0.00282961
HDDC2	788.286	0.377584	0.0945551	3.99327	6.52e-05	0.0028414
GALNT12	5502.37	-0.356075	0.0892006	-3.99185	6.56e-05	0.00285025
EIF4EBP2	6296.95	-0.326993	0.0820419	-3.98569	6.73e-05	0.00291679
EXOSC2	358.638	0.332978	0.0836196	3.98206	6.83e-05	0.00293877
RNF103	2733.45	-0.351324	0.0882291	-3.98195	6.84e-05	0.00293877
NPR2	243.796	0.328527	0.082506	3.98185	6.84e-05	0.00293877
CCT3	3172.53	0.351993	0.0884354	3.98022	6.89e-05	0.00295052
TIMM17A	1547.56	0.376964	0.0947405	3.97891	6.92e-05	0.00295838
UQCC2	1064.45	0.458416	0.115247	3.97768	6.96e-05	0.00296538
ALDH1B1	707.709	0.520541	0.130921	3.976	7.01e-05	0.00297786
SESTD1	449.843	-0.51784	0.130301	-3.97419	7.06e-05	0.00298663
ABLIM2	323.145	-0.527441	0.132741	-3.97346	7.08e-05	0.00298663
SLC35F5	1796.5	-0.296681	0.074669	-3.97329	7.09e-05	0.00298663
DUOX2	1943.97	-0.703849	0.177314	-3.9695	7.2e-05	0.00302599
HNRNPR	2453.02	0.351227	0.0885529	3.9663	7.3e-05	0.00305838
AMACR	3315.28	-0.471973	0.119048	-3.96457	7.35e-05	0.00307165
TOMM70	1523.61	0.248205	0.0626159	3.96393	7.37e-05	0.00307165
G0S2	113.994	0.64682	0.16335	3.95972	7.5e-05	0.00311768
GOT2	2613.66	0.300084	0.0758293	3.95736	7.58e-05	0.00313378
NDUFAF5	344.749	0.349425	0.0883018	3.95717	7.58e-05	0.00313378
MAT2A	5246.46	0.323538	0.0817837	3.95602	7.62e-05	0.00313481
CDCA7	1221.73	0.513208	0.129736	3.95578	7.63e-05	0.00313481
MBNL2	1038.19	-0.24504	0.0619957	-3.95253	7.73e-05	0.00316896
LARGE1	1025.38	-0.408876	0.103477	-3.95138	7.77e-05	0.00317563
NPY2R	27.0562	-0.681696	0.17268	-3.94773	7.89e-05	0.00321565
UBE2G2	1566.2	0.214277	0.0543653	3.94144	8.1e-05	0.00329226
RP9	230.557	0.344335	0.0874515	3.93744	8.24e-05	0.00333113
MARCH1	642.446	-0.578001	0.1468	-3.93732	8.24e-05	0.00333113
MRPS26	596.606	0.412621	0.104876	3.93436	8.34e-05	0.00336346
MIOS	628.028	0.198028	0.0503971	3.92934	8.52e-05	0.0034252
CETN3	371.922	0.327773	0.0834364	3.92842	8.55e-05	0.00342916
SETD6	372.109	0.344509	0.0877188	3.92742	8.59e-05	0.00343418
NEDD9	2349.08	-0.342622	0.0874028	-3.92004	8.85e-05	0.00353174
CHCHD3	1296.45	0.387022	0.0988535	3.91511	9.04e-05	0.00358935
GNLY	198.32	-0.713202	0.182178	-3.91486	9.05e-05	0.00358935
CBWD3	276.439	0.541219	0.138374	3.91127	9.18e-05	0.00361646
RPS27A	17083.1	0.396459	0.10137	3.91102	9.19e-05	0.00361646
CACNB1	356.508	-0.514221	0.131484	-3.91091	9.19e-05	0.00361646
SRSF1	5021.48	0.233413	0.0596889	3.9105	9.21e-05	0.00361646
GALNT7	4609.33	-0.322744	0.0825562	-3.90939	9.25e-05	0.00362361
RDH10	716.935	-0.251973	0.0644681	-3.90849	9.29e-05	0.00362764
TMEM140	738.995	-0.555438	0.142209	-3.90579	9.39e-05	0.00365895
FAU	5327.55	0.348801	0.089376	3.90263	9.52e-05	0.00369746
U2SURP	1792.02	0.180156	0.0461779	3.90135	9.57e-05	0.00370746
ZFP36L2	7176.29	-0.401324	0.103039	-3.89489	9.82e-05	0.00379779
TBC1D2	720.47	-0.331675	0.0852088	-3.8925	9.92e-05	0.00381993
AQP12B	220.656	-0.706428	0.181517	-3.8918	9.95e-05	0.00381993
HIRA	717.976	0.278609	0.0715922	3.89161	9.96e-05	0.00381993
ZDHHC11B	148.358	0.68367	0.175848	3.88785	0.000101136	0.00386973
EXOSC5	202.691	0.462418	0.118992	3.88613	0.000101853	0.00388727
TMEM82	286.333	-0.493408	0.127016	-3.88462	0.000102488	0.00390158
YTHDF2	1682.72	0.158493	0.0408179	3.88292	0.000103212	0.00391916
CD3EAP	71.303	0.470126	0.1211	3.88213	0.000103545	0.0039219
CCT8	2868.43	0.325821	0.0840093	3.87839	0.000105151	0.0039727
FAM86EP	57.8664	0.493895	0.127402	3.87666	0.000105899	0.00398306
PFDN2	374.258	0.373866	0.0964434	3.87653	0.000105957	0.00398306
ALDH1L1	328.331	-0.658347	0.169872	-3.87556	0.000106381	0.00398903
B4GALT7	391.623	0.327032	0.0844023	3.87468	0.000106763	0.00399335
NATD1	199.867	-0.528938	0.136553	-3.87348	0.000107291	0.00400311
RPS6	32378.7	0.35867	0.0926409	3.87161	0.000108118	0.00402399
TNFSF10	5528.5	-0.431522	0.111517	-3.86956	0.000109033	0.00404621
MCM4	894.209	0.533006	0.137761	3.86906	0.000109255	0.00404621
CYP2C8	35.7595	-0.694379	0.179762	-3.86277	0.000112111	0.00411816
ZNF239	51.8271	0.572863	0.148305	3.86273	0.000112129	0.00411816
TSR1	495.188	0.354385	0.0917479	3.8626	0.000112188	0.00411816
NWD2	38.8599	-0.711889	0.184342	-3.86178	0.000112564	0.00411816
EXOSC8	634.16	0.379627	0.0983041	3.86177	0.000112571	0.00411816
ADO	375.698	0.236547	0.061292	3.85934	0.000113693	0.00414912
PLPP6	733.502	-0.248669	0.0644713	-3.85705	0.000114762	0.00417793
ABTB1	681.315	-0.483063	0.125295	-3.8554	0.00011554	0.00419608
PPIF	1762.65	0.330219	0.0857714	3.84999	0.000118121	0.00427947
NIPSNAP2	1748.24	0.309667	0.0804476	3.8493	0.000118457	0.00428128
DNAJC16	730.496	0.312604	0.0813296	3.84367	0.000121207	0.00435517
CCT4	2139.25	0.340038	0.0884687	3.84359	0.000121247	0.00435517
NAA25	422.155	0.254757	0.0662939	3.84285	0.000121615	0.00435517
FAH	313.414	0.397593	0.103466	3.84275	0.000121663	0.00435517
SET	3967.47	0.346037	0.0900806	3.84141	0.000122329	0.00436801
KDM3A	1418.56	-0.416444	0.108425	-3.84086	0.000122604	0.00436801
CHD4	2120.02	0.324128	0.0844431	3.83842	0.000123829	0.0044012
G3BP1	2591.87	0.342399	0.0892993	3.83428	0.000125931	0.00446535
NSUN2	1340.58	0.266837	0.0696414	3.83158	0.000127323	0.00450405
RPS17	12066.9	0.383192	0.100114	3.82756	0.000129417	0.00456737
DNASE2B	19.354	-0.575586	0.150444	-3.82593	0.000130281	0.00458706
GPAM	276.785	0.288006	0.075312	3.82417	0.000131211	0.00460897
SERPINE1	21.5585	-0.703837	0.184107	-3.82299	0.000131845	0.00462043
EFCAB12	118.603	-0.676618	0.177078	-3.82101	0.000132907	0.00464678
RBM17	2005.7	0.152115	0.0398253	3.81956	0.000133688	0.00466322
TMEM223	369.39	0.305722	0.0801087	3.81634	0.000135446	0.0047136
GINS2	197.254	0.638181	0.167275	3.81516	0.000136095	0.00472052
ACSS1	1822.38	-0.383507	0.100544	-3.81433	0.000136552	0.00472052
SNRNP40	564.291	0.346329	0.0907985	3.81426	0.00013659	0.00472052
BEST2	1092.58	0.61489	0.16135	3.81092	0.000138451	0.00477034
NSUN3	345.488	-0.30197	0.0792461	-3.81053	0.000138667	0.00477034
TP53INP2	3751.24	-0.526334	0.138275	-3.80642	0.000140992	0.00483924
EPHX2	3014.53	-0.391455	0.102922	-3.8034	0.000142723	0.00488745
RANBP1	793.181	0.472507	0.124292	3.80158	0.000143774	0.00490336
TMEM159	582.284	-0.333877	0.0878284	-3.80147	0.000143841	0.00490336
HEATR3	429.69	0.334038	0.087918	3.79943	0.000145032	0.00493272
PERP	6008.53	-0.310262	0.081674	-3.79879	0.000145405	0.00493422
SMIM5	1793.57	-0.601368	0.158507	-3.79394	0.000148274	0.00502024
CTSA	11242.1	-0.441683	0.116438	-3.79327	0.000148674	0.00502245
BOLA3	458.939	0.453926	0.119766	3.79011	0.000150583	0.00506896
IFIT1	461.858	-0.607202	0.16022	-3.78979	0.000150772	0.00506896
SHISA3	24.1077	-0.691296	0.182433	-3.78931	0.000151065	0.00506896
BDKRB2	970.685	-0.524107	0.138413	-3.78656	0.000152747	0.00510912
RNASEL	872.182	-0.312843	0.0826291	-3.78612	0.000153021	0.00510912
GABRB2	39.5068	0.593802	0.156869	3.78534	0.000153501	0.00510912
CHCHD4	362.544	0.365235	0.096492	3.78514	0.000153624	0.00510912
BIN2	188.631	0.585903	0.15484	3.78393	0.000154373	0.00511969
TM4SF20	208.219	-0.696583	0.184129	-3.78313	0.000154867	0.00511969
SRPRB	890.456	0.400264	0.105807	3.78297	0.000154966	0.00511969
ZNF131	567.674	0.240754	0.0636771	3.78085	0.000156293	0.00514191
RPS13	9123	0.313144	0.0828322	3.78047	0.000156534	0.00514191
NUP35	239.119	0.356594	0.0943306	3.78026	0.000156667	0.00514191
RPL22L1	441.553	0.474336	0.125509	3.7793	0.000157271	0.00515044
RPP40	65.0387	0.486339	0.128917	3.77251	0.000161611	0.00528107
TSEN15	338.761	0.36904	0.0978446	3.7717	0.000162141	0.0052817
MRPL39	526.795	0.338989	0.0898843	3.7714	0.000162335	0.0052817
ZFAND4	186.984	-0.297382	0.078876	-3.77025	0.000163083	0.00529456
BMS1	748.014	0.267671	0.0710784	3.76585	0.000165983	0.0053669
ALG5	887.407	0.301996	0.0801946	3.76578	0.000166027	0.0053669
NCOR1	3230.87	-0.208977	0.0555837	-3.75969	0.000170123	0.00548169
SLC5A11	139.957	-0.694014	0.184607	-3.75942	0.000170309	0.00548169
PNPLA2	4974.8	-0.53911	0.143488	-3.75717	0.000171844	0.00551925
HMGB1P6	640.799	0.317149	0.0844339	3.75618	0.000172527	0.00552934
CCNO	43.9786	-0.691189	0.184223	-3.75191	0.000175489	0.00561228
SERINC5	3594.19	-0.238088	0.0634886	-3.75009	0.000176772	0.00564129
NR4A1	344.988	-0.666763	0.177859	-3.74882	0.000177667	0.00565781
POP5	534.325	0.34807	0.0929573	3.74441	0.000180819	0.00574599
MAB21L3	80.0819	-0.50631	0.13538	-3.73991	0.000184084	0.00583713
MCM2	399.606	0.508476	0.13599	3.73907	0.000184702	0.00583713
TCOF1	589.984	0.324775	0.0868646	3.73886	0.000184855	0.00583713
SLC25A33	294.974	0.415636	0.111208	3.73746	0.000185889	0.00585744
SLBP	801.097	0.279888	0.0749758	3.73305	0.000189178	0.00594859
YPEL5	2081.34	-0.236907	0.0635411	-3.72841	0.000192688	0.00604629
URB1	260.84	0.412655	0.110742	3.72628	0.000194328	0.00608502
C19orf48	622.886	0.41352	0.111041	3.72403	0.000196065	0.00612663
MRPS33	1089.42	0.371902	0.0998818	3.72342	0.000196541	0.00612873
ADGRG6	260.428	-0.570375	0.153291	-3.72086	0.000198548	0.00617848
UMPS	574.62	0.381418	0.102534	3.71991	0.000199292	0.00618246
DNPH1	600.096	0.464844	0.12497	3.71965	0.000199501	0.00618246
SLC27A2	1094.43	0.350746	0.0943391	3.71793	0.000200866	0.00621193
ZNHIT6	333.942	0.401697	0.108085	3.71651	0.000201994	0.00622201
TOR3A	939.741	0.219877	0.0591654	3.71632	0.000202148	0.00622201
LPIN2	1449.17	-0.371502	0.0999747	-3.71596	0.000202436	0.00622201
EIF4A1	7005.63	0.354147	0.0953257	3.71513	0.000203099	0.00622962
EEF1AKMT1	75.284	0.431648	0.116217	3.71415	0.000203887	0.00623791
DPH6	150.947	0.382505	0.102997	3.71376	0.000204201	0.00623791
RPL37	14375.1	0.362003	0.0976626	3.70667	0.000210005	0.00640217
DDIT4	624.289	-0.476272	0.128535	-3.70539	0.000211062	0.00641008
GCFC2	336.436	0.364713	0.0984333	3.70518	0.00021124	0.00641008
KANSL2	472.96	0.271352	0.0732431	3.70481	0.000211547	0.00641008
SMPDL3A	5158.21	-0.449898	0.121536	-3.70177	0.000214098	0.00647431
IVNS1ABP	8627.87	-0.35813	0.0967656	-3.701	0.00021475	0.00648097
FAM133B	604.811	0.230112	0.06222	3.69836	0.000217	0.00653572
TIMM50	735.227	0.284177	0.0768554	3.69756	0.000217685	0.00653957
ADGRF4	212.329	-0.602875	0.163063	-3.69719	0.000218	0.00653957
KIF9	142.442	0.405641	0.109745	3.69622	0.000218837	0.00655157
VARS	676.447	0.439047	0.118811	3.69535	0.000219588	0.00656095
ABCA5	2718.96	-0.400149	0.108337	-3.69356	0.000221133	0.00658976
ABCB9	151.861	-0.443342	0.120057	-3.69276	0.000221836	0.00658976
NDUFAF8	344.975	0.390456	0.105737	3.69272	0.00022187	0.00658976
MRPL17	548.663	0.37197	0.100752	3.69193	0.000222555	0.00659705
ANO7L1	57.8679	-0.482535	0.130804	-3.689	0.000225138	0.00666045
FAM83F	1335.63	-0.45492	0.12348	-3.68415	0.000229467	0.00677514
DNAAF2	326.026	0.253733	0.0689097	3.68212	0.000231306	0.00680516
PLCL2	716.648	-0.335969	0.0912491	-3.68189	0.000231514	0.00680516
PAXX	623.177	0.395511	0.107431	3.68152	0.000231845	0.00680516
PUS7	213.14	0.522767	0.14204	3.68041	0.000232862	0.00681784
CBX3	3178.98	0.250623	0.0681052	3.67994	0.000233287	0.00681784
GRPEL1	723.405	0.304105	0.0826472	3.67956	0.00023364	0.00681784
PDCL3	457.514	0.305327	0.0829907	3.67905	0.000234109	0.00681825
RPL15	17931.1	0.289221	0.0786847	3.67569	0.000237206	0.00689507
RPL4	20342.5	0.261421	0.0711404	3.67471	0.000238116	0.00690814
SNRPD1	895.948	0.453886	0.123557	3.67351	0.000239244	0.00692744
KARS	2555.77	0.310908	0.0846849	3.67135	0.000241277	0.00697286
SVIP	745.687	0.296685	0.0808491	3.66961	0.000242916	0.00698807
TRAP1	1129.99	0.356893	0.0972616	3.66941	0.000243106	0.00698807
APEX1	2039.99	0.340588	0.0928221	3.66926	0.000243258	0.00698807
BNIP3L	1232.72	-0.379103	0.103363	-3.66768	0.000244763	0.00698807
TIMM9	341.654	0.355292	0.0968823	3.66725	0.000245169	0.00698807
FANCE	122.736	0.366368	0.0999051	3.66716	0.000245261	0.00698807
CHAC2	87.7498	0.510297	0.139194	3.66609	0.00024629	0.00698807
EIF3E	5991.19	0.222139	0.0605939	3.66604	0.000246339	0.00698807
LGR6	113.885	0.54186	0.147842	3.66513	0.000247211	0.00698807
NUFIP1	98.3583	0.354483	0.0967183	3.66511	0.000247232	0.00698807
LIPC	72.0863	-0.573329	0.156466	-3.66425	0.000248065	0.00698807
BUB1B-PAK6	54.3337	0.487142	0.132951	3.66407	0.000248236	0.00698807
GLG1	2509.8	-0.181129	0.0494411	-3.66352	0.000248772	0.00698807
CREBRF	622.292	-0.314426	0.0858507	-3.66247	0.000249794	0.00698807
OXCT2	22.4076	-0.551412	0.150569	-3.66219	0.000250068	0.00698807
IL10RB	2909.6	-0.322743	0.0881285	-3.66218	0.000250075	0.00698807
TMEM201	133.713	0.372191	0.101632	3.66214	0.000250122	0.00698807
CCAR1	1363.15	0.230228	0.0628683	3.66207	0.00025019	0.00698807
MTFP1	375.323	0.47542	0.129877	3.66054	0.000251684	0.00701675
KIAA1217	1937.21	-0.348316	0.0952586	-3.65653	0.000255656	0.00711426
GNA12	456.343	-0.28176	0.077147	-3.65224	0.000259959	0.0072206
EEF1B2	8665.38	0.340633	0.0933089	3.65059	0.000261635	0.00724206
CDH3	50.5797	-0.656638	0.179893	-3.65016	0.000262078	0.00724206
SMAD2	2183.85	-0.310456	0.0850681	-3.6495	0.00026275	0.00724206
RPS10	10637	0.359289	0.0984737	3.64858	0.000263694	0.00724206
FUS	4263.19	0.319999	0.0877083	3.64845	0.000263832	0.00724206
BMP8B	568.926	-0.568022	0.155691	-3.64838	0.000263895	0.00724206
APRT	1734.02	0.38891	0.106604	3.64817	0.000264111	0.00724206
MYBBP1A	629.654	0.325669	0.089347	3.64499	0.000267407	0.00731905
GCNT4	134.261	-0.645423	0.177101	-3.64438	0.000268042	0.00732023
L1TD1	128.425	-0.660722	0.181318	-3.64401	0.000268426	0.00732023
TOM1	1193.67	-0.362291	0.099437	-3.64342	0.000269036	0.00732355
MGAT1	2447.19	-0.165543	0.0454866	-3.63938	0.000273297	0.00742606
MRPL16	958.811	0.30979	0.0851577	3.63784	0.000274931	0.00745693
MCOLN1	583.938	-0.352657	0.0969642	-3.63698	0.000275854	0.00746848
DDX19A	484.333	0.236137	0.0649885	3.63352	0.00027958	0.00755572
DDX47	854.702	0.194512	0.0535517	3.63223	0.000280986	0.00757705
RPS15A	13293.3	0.335554	0.0923937	3.63178	0.00028147	0.00757705
HSD17B10	1188.16	0.401669	0.110618	3.63112	0.000282194	0.00757705
PTPRJ	1520.7	-0.330441	0.0910071	-3.63094	0.00028239	0.00757705
FKBP4	2532.37	0.335408	0.09243	3.62878	0.000284767	0.00762717
CYP39A1	116.249	-0.377233	0.104018	-3.6266	0.00028718	0.00767375
C12orf45	101.437	0.437465	0.120644	3.62609	0.00028775	0.00767375
CACNB2	320.101	-0.389043	0.107298	-3.62582	0.00028804	0.00767375
C3orf33	82.3147	0.351516	0.0970706	3.62124	0.000293196	0.00779723
NPM1	7269.85	0.375633	0.10375	3.62058	0.000293947	0.00780337
POLR2K	897.106	0.297464	0.0822094	3.61836	0.000296471	0.00785647
STEAP3	578.994	0.518799	0.143455	3.61646	0.000298657	0.00789426
NAXE	963.183	0.31866	0.0881296	3.61581	0.000299411	0.00789426
NFRKB	950.179	-0.322796	0.089275	-3.61575	0.000299476	0.00789426
DNAJC8	1487.42	0.231105	0.063947	3.61401	0.000301494	0.00792527
RIOK1	327.917	0.298064	0.0824786	3.61383	0.000301709	0.00792527
NASP	1605.29	0.325047	0.0900737	3.60868	0.00030776	0.00806908
DNMT1	556.687	0.401574	0.111293	3.60826	0.00030826	0.00806908
HNRNPA1	14244.5	0.307064	0.085111	3.6078	0.000308801	0.00806918
NUDCD1	259.725	0.362276	0.100428	3.60732	0.000309381	0.00807028
PPFIA3	309.717	0.355958	0.098908	3.59888	0.000319589	0.00832208
TIMM23	896.518	0.342366	0.0953238	3.59161	0.00032864	0.00853676
IPO5	1515.96	0.300403	0.0836462	3.59135	0.000328972	0.00853676
NOL11	959.92	0.39185	0.10917	3.58938	0.000331471	0.00857067
CASP9	430.232	-0.25868	0.072069	-3.58934	0.000331511	0.00857067
ABHD4	684.418	-0.420567	0.117184	-3.58895	0.000332012	0.00857067
TRAPPC13	523.982	0.238669	0.0665157	3.58815	0.000333026	0.00857067
KLHL17	188.984	-0.460793	0.128424	-3.58807	0.000333135	0.00857067
CDC25A	114.733	0.55257	0.154086	3.58612	0.000335634	0.00861022
CCDC162P	497.772	-0.513239	0.143131	-3.5858	0.000336045	0.00861022
MSTO1	351.245	0.367651	0.102537	3.58553	0.000336395	0.00861022
ILDR1	734.64	-0.381138	0.10633	-3.58447	0.000337767	0.00862655
NAGA	1401.73	-0.259942	0.0725256	-3.58415	0.000338184	0.00862655
POLR3K	236.044	0.378459	0.105626	3.58302	0.000339651	0.00864317
IL18	1594.65	-0.385538	0.107609	-3.58276	0.000339987	0.00864317
EBNA1BP2	864.619	0.35559	0.0993204	3.58023	0.000343292	0.00869363
GPER1	314.651	-0.599268	0.167386	-3.58016	0.00034338	0.00869363
EWSR1	4640.08	0.160548	0.0448469	3.57991	0.000343711	0.00869363
HIST1H2AC	2513.47	-0.476327	0.133084	-3.57913	0.000344738	0.00870316
TSPAN7	3097.39	-0.387771	0.108356	-3.57867	0.000345344	0.00870316
FBL	1790.93	0.402314	0.112432	3.57831	0.000345828	0.00870316
RPS3A	27819.7	0.34559	0.0966318	3.57636	0.000348409	0.00875342
RASGEF1B	239.212	-0.416574	0.1165	-3.57573	0.000349257	0.00875451
RPL5	16758	0.31007	0.0867218	3.57545	0.00034962	0.00875451
RPL36	6078.47	0.357904	0.100132	3.57432	0.000351141	0.00876449
SRM	275.907	0.475992	0.133171	3.57428	0.000351187	0.00876449
ALDOC	1066.92	-0.573275	0.160498	-3.57186	0.000354455	0.00880288
NHEJ1	1288.42	-0.281535	0.0788255	-3.57162	0.000354779	0.00880288
TNFRSF12A	164.587	0.468159	0.131086	3.57139	0.000355093	0.00880288
FUT3	4849.46	-0.355754	0.0996135	-3.57134	0.000355155	0.00880288
RPL36A	7811.55	0.396471	0.111026	3.57097	0.00035566	0.00880288
OR5BA1P	24.553	-0.619209	0.17345	-3.56996	0.000357041	0.0088225
SMYD5	278.136	0.421347	0.118114	3.56729	0.000360696	0.00888939
BTG1	4438.16	-0.304229	0.0852871	-3.56711	0.000360933	0.00888939
FLVCR2	557.407	-0.458223	0.128485	-3.56635	0.000361988	0.00890076
DNAJB11	1494.58	0.396419	0.111176	3.56568	0.000362919	0.0089065
RPS21	5189.53	0.371418	0.104175	3.56532	0.000363409	0.0089065
VNN1	784.869	-0.619274	0.173717	-3.56485	0.000364065	0.00890801
MRPS12	526.7	0.376386	0.105602	3.56421	0.000364961	0.00891538
MRPL12	1577.34	0.426069	0.119747	3.55807	0.000373584	0.00910859
UNK	607.455	0.200589	0.0563843	3.55753	0.000374362	0.00910859
PCID2	673.209	0.211391	0.0594245	3.5573	0.000374691	0.00910859
RACK1	17754.1	0.260183	0.0732056	3.55414	0.000379217	0.00920368
RPL10A	12672.3	0.321421	0.0904523	3.55349	0.000380158	0.00921161
UTP11	429.685	0.261079	0.0734974	3.55223	0.000381987	0.00922912
AMDHD2	406.724	-0.43118	0.121386	-3.55214	0.000382111	0.00922912
FAM177B	275.712	-0.556077	0.156586	-3.55125	0.000383409	0.00924558
PHKG2	1050.44	0.243196	0.0684936	3.55064	0.0003843	0.00925219
RPS8	17082.9	0.347599	0.0979373	3.5492	0.000386406	0.00928161
METTL17	1770.47	0.260309	0.0733481	3.54896	0.000386759	0.00928161
PDF	103.153	0.523116	0.1475	3.54655	0.000390305	0.00933944
C19orf54	422.926	-0.314836	0.0887743	-3.54648	0.000390414	0.00933944
SLC31A2	422.2	-0.485616	0.136952	-3.54587	0.000391313	0.00934601
IDH3B	2142.73	0.216663	0.0611317	3.54421	0.000393795	0.00937969
ADAT2	400.725	0.412584	0.116415	3.54409	0.000393973	0.00937969
ZMYND11	1292.26	0.18868	0.0532769	3.54149	0.00039787	0.00945745
RPS19	10934.2	0.375251	0.105988	3.5405	0.000399363	0.00947205
CCDC28A	664.554	-0.370388	0.104622	-3.54025	0.000399747	0.00947205
MRPS9	855.072	0.288188	0.0814549	3.53801	0.000403157	0.0095355
OLA1	1453.45	0.31563	0.0892202	3.53766	0.000403697	0.0095355
TIMELESS	349.149	0.409687	0.115899	3.53488	0.000407965	0.00962116
ADSL	739.075	0.271038	0.0767571	3.53111	0.000413815	0.0097418
WAPL	1133.97	0.205297	0.0581455	3.53075	0.000414379	0.0097418
DMC1	25.3197	0.599251	0.169836	3.52841	0.000418072	0.00981323
GABARAPL1	921.851	-0.391582	0.110995	-3.52794	0.000418815	0.00981532
STX18	1065.25	-0.196022	0.0556174	-3.52447	0.000424328	0.00991568
CDC14B	486.656	-0.313724	0.0890144	-3.52441	0.000424419	0.00991568
FAM210A	310.688	0.389778	0.11066	3.52231	0.000427809	0.00997932
SDF2L1	402.924	0.533987	0.151665	3.52083	0.000430199	0.0100081
PPP1R14D	2401.05	-0.419496	0.119151	-3.52072	0.000430375	0.0100081
PRDX5	6709.13	0.440156	0.125109	3.51818	0.000434512	0.0100788
SNRPE	978.854	0.401748	0.114197	3.51803	0.00043476	0.0100788
MLPH	3449.32	-0.403109	0.11462	-3.5169	0.000436611	0.0101061
ALG3	663.404	0.281352	0.0800242	3.51584	0.000438364	0.010131
TFAM	967.223	0.413064	0.117565	3.51349	0.000442261	0.0102053
FH	2735.49	0.296486	0.0844242	3.51186	0.000444985	0.0102524
NAPSA	57.6283	-0.505405	0.144007	-3.5096	0.000448789	0.0103242
DAP3	1658.26	0.235068	0.0670098	3.50797	0.000451541	0.0103606
GPX2	7314.54	0.371266	0.105839	3.50784	0.000451754	0.0103606
PTTG1IP	11790.7	-0.384464	0.109662	-3.5059	0.00045506	0.0104205
ACTL6A	1025.69	0.272273	0.0777239	3.50308	0.00045991	0.0105155
ATP13A4	193.761	-0.441066	0.125934	-3.50237	0.000461141	0.0105276
CDC7	123.273	0.55756	0.159223	3.50175	0.000462216	0.0105361
RPS29	8467.81	0.363531	0.103898	3.49893	0.000467136	0.0106065
CPAMD8	91.2902	-0.552776	0.157999	-3.49861	0.000467698	0.0106065
MBNL3	1155.18	-0.294343	0.084133	-3.49854	0.000467809	0.0106065
TOMM7	2875.32	0.350529	0.100198	3.49836	0.000468132	0.0106065
PLOD1	959.217	-0.322384	0.092176	-3.49749	0.00046966	0.0106251
FCHO2	1148.73	-0.271797	0.0777469	-3.49593	0.00047242	0.0106714
UTP3	571.284	0.237604	0.0679746	3.49548	0.000473203	0.010673
NXPE4	6750.78	0.320731	0.0917666	3.49507	0.000473935	0.0106735
TASP1	252.895	0.252659	0.0723008	3.49455	0.000474862	0.0106783
FAM109A	828.257	-0.461576	0.132109	-3.4939	0.00047602	0.0106884
HNRNPA2B1	17349.7	0.26047	0.0745671	3.49309	0.000477462	0.0107047
MAOB	243.967	-0.459079	0.13159	-3.48872	0.000485343	0.0108652
PSORS1C1	353.841	-0.640316	0.183651	-3.48659	0.000489224	0.0109242
COIL	435.669	0.195805	0.0561615	3.48647	0.000489437	0.0109242
ZNF770	679.448	0.244203	0.0700592	3.48567	0.000490902	0.0109406
AAMP	2738.45	0.184111	0.0528469	3.48385	0.000494254	0.0109907
BCL2L10	57.1689	-0.505639	0.145146	-3.48366	0.000494613	0.0109907
REEP3	757.808	-0.285231	0.0818879	-3.48319	0.000495479	0.0109936
NPAS1	17.1635	-0.572541	0.164437	-3.48183	0.000498005	0.0110334
MDN1	590.989	0.3717	0.106773	3.48121	0.000499155	0.0110425
CLCA4	28870.6	-0.62973	0.180934	-3.48044	0.000500582	0.011047
KRTAP5-1	27.1326	-0.587917	0.168927	-3.48031	0.00050083	0.011047
SLC10A3	647.91	-0.293974	0.0845024	-3.47889	0.000503504	0.0110818
LRPPRC	3202.36	0.351559	0.101061	3.47868	0.000503885	0.0110818
PROM1	2334.11	-0.613351	0.17637	-3.47763	0.000505865	0.011109
RHBDL2	1145.08	-0.290817	0.0836444	-3.47682	0.000507394	0.0111263
RPIA	822.28	0.305632	0.0879371	3.47557	0.000509767	0.0111471
SNRPF	700.372	0.39903	0.114811	3.47554	0.000509827	0.0111471
DDX56	1292.43	0.321094	0.0924331	3.4738	0.000513147	0.0111946
WDR89	288.598	0.274777	0.079111	3.47331	0.000514074	0.0111946
SLC25A17	378.519	0.23295	0.0670701	3.47323	0.000514238	0.0111946
GFM1	1325.38	0.355936	0.102532	3.47144	0.000517666	0.0112529
DEFB1	283.411	-0.55945	0.161211	-3.47029	0.000519888	0.0112535
POM121C	721.085	0.212618	0.0612699	3.47018	0.000520111	0.0112535
PPP1R14B	950.456	0.399347	0.115083	3.47006	0.000520338	0.0112535
ZNF367	149.167	0.534744	0.15411	3.46988	0.000520697	0.0112535
CHAD	715.705	-0.563859	0.162581	-3.46818	0.000523994	0.0113078
FADS6	137.089	-0.639565	0.184429	-3.46781	0.000524715	0.0113078
CTTNBP2NL	1271.87	-0.288053	0.0831059	-3.4661	0.000528072	0.0113617
EHHADH	756.659	-0.239321	0.0690614	-3.46533	0.000529579	0.0113617
DHRS3	2024.34	-0.338716	0.0977506	-3.4651	0.000530032	0.0113617
EXOSC9	421.293	0.375375	0.108334	3.46499	0.000530247	0.0113617
PYGB	10868.9	-0.396712	0.114536	-3.46365	0.000532896	0.0114021
SWT1	198.581	-0.350079	0.101103	-3.46261	0.000534957	0.0114188
MRPL11	885.702	0.378969	0.10945	3.46249	0.000535197	0.0114188
LATS2	163.917	-0.420994	0.121649	-3.46074	0.000538702	0.0114689
INSR	2539.27	-0.334578	0.0966833	-3.46055	0.000539073	0.0114689
ARHGEF37	490.32	-0.343557	0.0992995	-3.45981	0.000540565	0.0114828
ECH1	4828.13	0.307512	0.0888901	3.45946	0.000541257	0.0114828
FNDC10	44.2694	-0.551028	0.159321	-3.45859	0.00054301	0.0115024
PARK7	2351.65	0.388971	0.112476	3.45824	0.000543715	0.0115024
DUT	1077.56	0.401096	0.116015	3.45729	0.000545633	0.0115267
WDR92	200.904	0.28574	0.0826985	3.4552	0.000549886	0.0116002
ENOPH1	594.28	0.32327	0.093631	3.4526	0.000555212	0.0116961
SLC4A2	946.294	0.292971	0.0849125	3.45028	0.000560014	0.0117807
TTC22	2285.55	-0.395382	0.114628	-3.44925	0.000562156	0.0118092
REEP1	110.418	-0.595204	0.172656	-3.44734	0.000566141	0.0118763
RETREG1	3133.22	-0.472445	0.137079	-3.44653	0.000567846	0.0118861
AIMP2	521.051	0.343818	0.0997687	3.44615	0.000568639	0.0118861
TWF2	992.875	-0.328349	0.0952931	-3.44567	0.000569645	0.0118861
CSE1L	1037.29	0.387022	0.112323	3.44561	0.000569779	0.0118861
EGLN1	2460.84	-0.247097	0.0717987	-3.44152	0.000578462	0.0120505
TAF9	979.472	0.247952	0.0720592	3.44095	0.000579686	0.0120522
ARHGAP12	1596.25	-0.177201	0.051501	-3.44073	0.000580151	0.0120522
EIF2B3	244.568	0.370441	0.1077	3.43955	0.000582688	0.0120788
EXOC3	3083.53	-0.552423	0.160617	-3.43938	0.000583043	0.0120788
FDX2	114.557	0.38777	0.112868	3.4356	0.000591251	0.012232
RRAS	884.132	-0.324097	0.0943829	-3.43386	0.000595054	0.0122937
ALG8	562.391	0.324114	0.0944468	3.43171	0.000599788	0.0123744
TRMT11	258.703	0.276214	0.0805029	3.4311	0.000601128	0.0123851
AIMP1	1435.62	0.230525	0.0672211	3.42936	0.000605007	0.0124479
MAGOHB	258.036	0.434203	0.126628	3.42897	0.000605874	0.0124486
PCNA	1828.06	0.425306	0.124111	3.42683	0.000610679	0.0125302
THAP8	81.6894	-0.358865	0.104751	-3.42588	0.000612812	0.0125437
FAM120C	54.7865	0.472463	0.137913	3.42579	0.000613008	0.0125437
FARSA	809.972	0.312835	0.0913345	3.42515	0.000614454	0.0125561
COPS4	762.445	0.222017	0.0648474	3.42369	0.000617773	0.0125721
RND1	72.5578	-0.621214	0.181456	-3.42349	0.000618226	0.0125721
ACRBP	68.4126	-0.473482	0.138304	-3.42348	0.000618241	0.0125721
RPL30	13971.1	0.312087	0.0911646	3.42333	0.000618587	0.0125721
EIF4G1	4348.75	0.288894	0.0844035	3.42277	0.000619857	0.0125808
ATP6V1C2	169.36	0.518123	0.151392	3.42239	0.000620737	0.0125817
NFIL3	605.046	-0.417201	0.122056	-3.41812	0.00063055	0.0127633
RPL17	14539.8	0.316501	0.0926071	3.41767	0.000631588	0.0127671
MRPL15	1073.06	0.291101	0.0851927	3.41697	0.000633232	0.0127789
ADRA2A	314.665	-0.474976	0.139026	-3.41645	0.000634422	0.0127789
NEPRO	714.904	0.200002	0.058543	3.41632	0.000634726	0.0127789
ZER1	1850.99	-0.325628	0.0953462	-3.41521	0.000637319	0.0128067
TMEM35B	414.342	0.24626	0.0721111	3.415	0.000637817	0.0128067
FLAD1	679.153	0.286445	0.0839083	3.41378	0.000640672	0.0128237
RAN	3908.84	0.335495	0.0982831	3.41356	0.000641202	0.0128237
MST1	603.662	0.596148	0.174654	3.41331	0.000641785	0.0128237
HMGN1	5320.01	0.23238	0.068083	3.41319	0.000642081	0.0128237
RPL23	12104.3	0.333429	0.0977265	3.41185	0.00064523	0.0128694
MYPN	59.5385	-0.603377	0.177081	-3.40734	0.000655996	0.0130668
KIAA2013	3433.61	-0.346793	0.101818	-3.40601	0.000659201	0.0131132
BBS12	126.388	-0.321321	0.0943683	-3.40497	0.000661712	0.0131297
ADM	1319.14	-0.578399	0.169871	-3.40494	0.000661782	0.0131297
CMIP	1725.73	-0.493755	0.145029	-3.40452	0.000662804	0.0131307
PEX7	289.622	0.273118	0.0802298	3.4042	0.000663585	0.0131307
RFC4	305.724	0.415815	0.122196	3.40284	0.000666883	0.013165
ATP5S	868.2	0.223343	0.0656357	3.40277	0.000667069	0.013165
SSBP3	1992.66	-0.222266	0.065338	-3.40179	0.000669459	0.0131948
TICAM1	725.319	-0.357795	0.105199	-3.40112	0.000671099	0.0132097
APOB	30.2832	-0.430935	0.126752	-3.39984	0.000674254	0.0132544
SAT1	13162	-0.284028	0.0835616	-3.39903	0.000676256	0.0132764
TAF15	2336.55	0.254655	0.0749332	3.39843	0.000677731	0.013288
H2AFY2	280.827	0.3339	0.0982648	3.39796	0.000678892	0.0132933
UQCRH	4718.02	0.340499	0.100221	3.39748	0.000680088	0.0132994
HNRNPA3	7329.07	0.395042	0.116326	3.39598	0.000683826	0.0133486
SLC25A4	863.924	0.273075	0.0804164	3.39576	0.000684385	0.0133486
ABCB7	501.554	0.18647	0.0549209	3.39524	0.000685677	0.0133565
ZMYND19	269.954	0.296589	0.0874428	3.39181	0.000694323	0.0135073
RTN4IP1	236.75	0.374713	0.110545	3.38969	0.000699728	0.0135949
PIGV	500.587	-0.283186	0.0835535	-3.38928	0.000700773	0.0135975
RBM8A	1839.11	0.269463	0.0795492	3.38738	0.000705643	0.0136543
NUDT6	173.96	0.369821	0.109192	3.38688	0.000706919	0.0136543
BORCS7	622.306	0.324359	0.0957702	3.38685	0.000707008	0.0136543
TSPAN1	52635.2	-0.372132	0.10988	-3.38672	0.00070734	0.0136543
CWF19L1	374.378	0.242301	0.0715684	3.38559	0.000710264	0.0136875
BNIP1	194.946	0.342714	0.101235	3.38535	0.000710883	0.0136875
ATP5G1	2994.43	0.382419	0.112995	3.38437	0.000713412	0.013704
RMND5A	3464.81	-0.257906	0.0762063	-3.38431	0.000713569	0.013704
CLNS1A	1460.03	0.288225	0.0851763	3.38387	0.00071473	0.0137087
CTSG	57.7953	0.621083	0.183639	3.3821	0.000719348	0.0137797
EIF2AK1	3326.21	-0.230034	0.068059	-3.37991	0.000725084	0.0138719
SNRPB	2089.58	0.382922	0.113309	3.37947	0.00072627	0.0138768
RPL14	8858.3	0.304266	0.0900557	3.37864	0.000728463	0.013901
KCNH1	25.3577	0.493319	0.146049	3.37777	0.000730768	0.0139223
SNX33	965.615	-0.272647	0.0807239	-3.37752	0.000731433	0.0139223
CFTR	4092.72	0.364375	0.107922	3.37628	0.000734719	0.0139671
FIGNL1	198.488	0.416462	0.123373	3.37563	0.000736473	0.0139827
SLPI	1836.82	-0.524465	0.155402	-3.37489	0.000738443	0.0140024
RBFA	263.129	0.312641	0.0926554	3.37424	0.000740209	0.0140182
RPL6	17017.7	0.286695	0.084985	3.37348	0.000742257	0.0140392
PARVA	1207.24	-0.170185	0.0504804	-3.37132	0.000748092	0.0141318
TMPRSS3	91.5229	-0.538387	0.159778	-3.36959	0.000752804	0.0142029
IFIT2	469.678	-0.519413	0.154247	-3.36741	0.000758772	0.0142867
AFAP1L2	501.324	-0.396032	0.117632	-3.36671	0.000760702	0.0142867
SCARB2	6331.08	-0.196171	0.0582695	-3.36661	0.000760976	0.0142867
CDK19	735.617	-0.294023	0.0873395	-3.36643	0.000761475	0.0142867
CNGA1	251.441	-0.54844	0.162924	-3.36624	0.000762009	0.0142867
RANGRF	258.647	0.342438	0.101815	3.36333	0.000770073	0.0144094
RPL35A	7790.16	0.31577	0.0938902	3.36319	0.000770475	0.0144094
TMEM191B	137.736	-0.379	0.112762	-3.36106	0.000776439	0.0145029
MAGEH1	229.587	0.375291	0.111785	3.35726	0.000787196	0.0146855
MRPL32	931.024	0.318084	0.0947804	3.35602	0.000790741	0.0147333
LMBRD1	2461.2	-0.21152	0.0630398	-3.35534	0.000792663	0.0147492
CXCL16	1098.48	-0.35226	0.104995	-3.35503	0.000793561	0.0147492
ATR	487.932	0.330079	0.0983981	3.35453	0.000795011	0.0147579
ZBTB9	132.142	0.276832	0.0825453	3.3537	0.00079738	0.0147836
GPAT2	123.521	-0.549616	0.163926	-3.35283	0.000799888	0.0148117
ZNF593	156.226	0.426579	0.127254	3.35217	0.000801794	0.0148287
RAB6B	94.1289	-0.618261	0.184531	-3.35045	0.000806816	0.0149032
PLSCR4	954.501	-0.336917	0.100613	-3.34862	0.000812138	0.0149674
PEX3	217.588	0.373436	0.111521	3.34857	0.000812283	0.0149674
SCML2P1	270.635	-0.603865	0.180408	-3.34722	0.000816256	0.0150221
ARRDC3	1207.83	-0.378769	0.113191	-3.34627	0.000819058	0.0150552
EXO1	75.0404	0.565036	0.168901	3.34538	0.000821708	0.0150854
NAGPA	597.601	-0.36703	0.109745	-3.34438	0.000824665	0.0151049
RPL31	12268.1	0.302177	0.0903548	3.34434	0.000824784	0.0151049
MGEA5	3961.57	-0.239806	0.0717381	-3.3428	0.00082937	0.0151704
TMEM50A	4402.84	-0.245094	0.0733341	-3.34216	0.000831298	0.015185
TNIP1	4891.31	-0.345636	0.103429	-3.34176	0.000832502	0.015185
WASHC2C	2163.51	-0.278416	0.0833221	-3.34144	0.000833457	0.015185
NAA15	602.699	0.336437	0.100694	3.34118	0.000834217	0.015185
TMEM126A	396.952	0.302643	0.0906081	3.34014	0.000837372	0.0152239
TMCC3	2359.79	-0.397997	0.119215	-3.33847	0.000842419	0.0152971
SMPD1	1627.34	-0.344971	0.103357	-3.33766	0.00084487	0.0153182
AVL9	2020.54	-0.208182	0.0623783	-3.33741	0.000845621	0.0153182
CCT8P1	147.959	-0.473778	0.142016	-3.33609	0.000849662	0.0153728
HIVEP3	101.394	-0.432895	0.129788	-3.33541	0.00085175	0.0153838
FITM2	430.042	0.305109	0.0914808	3.33522	0.000852318	0.0153838
SARAF	6924.14	-0.162641	0.0487876	-3.33365	0.000857137	0.015437
DAP	2601.1	-0.2159	0.064765	-3.33359	0.000857325	0.015437
HPRT1	541.713	0.416956	0.125122	3.33239	0.000861024	0.015485
YRDC	323.158	0.267763	0.0803752	3.33141	0.000864062	0.015515
KAT2A	867.546	0.362367	0.10878	3.33118	0.000864792	0.015515
FAM122A	363.538	0.238431	0.0715825	3.33086	0.000865796	0.015515
LAMP2	2375.97	-0.197004	0.0591838	-3.32869	0.000872561	0.0156176
COPS6	1328.16	0.255121	0.0767018	3.32614	0.000880584	0.0157424
NOL7	944.633	0.242054	0.0728135	3.32431	0.000886387	0.0158273
ABT1	656.084	0.192607	0.0579484	3.32377	0.000888085	0.0158387
ARRDC2	935.278	-0.389171	0.117121	-3.32282	0.000891127	0.0158741
GSTO1	1392.68	0.355574	0.107049	3.32161	0.000895011	0.0159124
ERBB3	7513.13	-0.323851	0.0975017	-3.32148	0.000895399	0.0159124
RPS5	8093.15	0.314675	0.0947563	3.32088	0.000897335	0.015928
EIF2A	1861.37	0.237619	0.0715855	3.31938	0.000902169	0.0159948
DDX20	285.709	0.31358	0.0944841	3.31886	0.000903851	0.0160057
RBP2	89.7256	-0.602365	0.181516	-3.31853	0.000904929	0.0160059
POLR3G	57.787	0.459925	0.138628	3.31769	0.000907661	0.0160353
KLRG1	28.5081	0.567211	0.171113	3.31484	0.000916959	0.0161698
KLC4	3110.13	-0.259055	0.0781533	-3.3147	0.00091743	0.0161698
MEST	738.134	0.381629	0.115177	3.31342	0.000921622	0.0162052
NME2	4778.75	0.381904	0.11526	3.3134	0.000921686	0.0162052
UBIAD1	280.128	0.270246	0.081569	3.3131	0.000922677	0.0162052
MRPS22	1013.35	0.261745	0.0790426	3.31144	0.000928161	0.0162587
PIGY	21.9415	0.601934	0.18178	3.31133	0.000928522	0.0162587
PPP1R3G	77.1022	-0.567248	0.171312	-3.3112	0.000928975	0.0162587
ICK	794.898	-0.197413	0.0596442	-3.30984	0.000933495	0.0163187
TDRD7	1123.06	-0.256667	0.0775614	-3.30922	0.000935577	0.0163361
PDLIM1	8825.14	-0.277453	0.0838612	-3.30848	0.000938031	0.0163599
RB1CC1	896.163	-0.327635	0.0990576	-3.30752	0.000941255	0.0163942
DDX55	451.987	0.259232	0.0783831	3.30725	0.000942184	0.0163942
MCTP2	1570.72	-0.299197	0.090502	-3.30597	0.000946496	0.0164502
BANF1	1557.97	0.35872	0.108621	3.30249	0.000958314	0.0166363
PTGES2	1302.33	0.306417	0.0928167	3.30131	0.000962338	0.0166868
NUTF2	862.005	0.278603	0.0844026	3.30088	0.000963818	0.0166932
TPP1	3279.01	-0.302192	0.0915776	-3.29985	0.000967375	0.0167355
PRAP1	1704.44	-0.56222	0.170424	-3.29894	0.000970496	0.0167596
RAP1GAP2	1178.79	-0.356575	0.108092	-3.2988	0.000971004	0.0167596
RPL24	8770.24	0.3382	0.102538	3.29828	0.000972805	0.0167714
CCNE1	121.081	0.37413	0.113493	3.2965	0.00097896	0.0168581
SYT13	850.719	0.401216	0.121819	3.29353	0.000989373	0.0170166
MFF	1603.9	0.141795	0.0430607	3.29291	0.000991549	0.0170166
CCNDBP1	2143.75	-0.270396	0.0821146	-3.29291	0.000991568	0.0170166
RETREG2	2408.52	-0.30253	0.0918842	-3.29251	0.000992958	0.017021
SRSF7	3248.58	0.263837	0.0801561	3.29154	0.00099639	0.017048
C12orf29	282.432	0.298091	0.0905659	3.29143	0.000996808	0.017048
SLC25A32	309.806	0.289919	0.088101	3.29075	0.000999194	0.017051
RNF144A	744.39	-0.451626	0.137242	-3.29074	0.000999257	0.017051
UBQLN4	797.427	0.26033	0.0791841	3.28765	0.00101026	0.0172192
GRAMD1C	490.59	-0.388602	0.118235	-3.28669	0.00101374	0.0172588
DHRS4	827.109	0.372592	0.113413	3.28528	0.00101882	0.0173258
SERINC3	3799.11	-0.170468	0.0519009	-3.28449	0.00102166	0.0173543
EED	573.981	0.172363	0.0524982	3.28321	0.00102632	0.0174137
PTGFR	57.8774	0.573	0.174602	3.28174	0.00103169	0.0174831
CASP5	408.736	-0.519924	0.158443	-3.28145	0.00103273	0.0174831
EMG1	817.623	0.367782	0.112094	3.281	0.0010344	0.0174852
CCDC71L	582.555	-0.29212	0.0890396	-3.28078	0.00103519	0.0174852
SOAT1	1188.58	-0.208843	0.0636672	-3.28023	0.00103721	0.0174916
WDR43	500.343	0.370436	0.112936	3.28005	0.0010379	0.0174916
DDX28	158.921	0.304005	0.0927179	3.27882	0.00104244	0.0175483
RPL35	6346.52	0.373419	0.113946	3.27716	0.00104856	0.0176316
SESN3	710.131	-0.373716	0.114111	-3.27503	0.00105651	0.0177448
CTDSP2	5723.7	-0.310904	0.0949405	-3.27472	0.00105766	0.0177448
ADPRHL1	111.806	-0.471627	0.144094	-3.27305	0.00106395	0.0178304
WDHD1	156.307	0.530781	0.162228	3.27183	0.00106854	0.0178873
SYNCRIP	2663.57	0.317281	0.0970223	3.27018	0.00107478	0.0179716
PROM2	999.558	0.349389	0.106853	3.26979	0.00107626	0.0179764
DPP10	201.82	0.43111	0.131875	3.26907	0.00107901	0.0180023
SRP72	1484.67	0.292508	0.089527	3.26726	0.00108593	0.0180596
C1QTNF12	594.798	-0.484197	0.148203	-3.26712	0.00108648	0.0180596
ESPN	1010.68	-0.413396	0.126533	-3.2671	0.00108655	0.0180596
SLC38A5	273.718	0.483671	0.148051	3.26692	0.00108726	0.0180596
POLR1B	308.427	0.340809	0.10442	3.26382	0.00109922	0.018238
PTPMT1	472.018	0.336766	0.103198	3.26331	0.0011012	0.0182508
SLC7A1	629.088	0.364606	0.111773	3.26203	0.00110616	0.0183127
TIMM13	914.745	0.381458	0.116978	3.26094	0.00111043	0.0183631
SH3KBP1	3184.51	-0.284877	0.0873963	-3.2596	0.00111571	0.01843
ZNF675	387.244	-0.303299	0.0930947	-3.25796	0.00112215	0.0185161
BCAS3	299.636	-0.274601	0.0843367	-3.25601	0.0011299	0.0186234
SDHAF3	269.812	0.371725	0.114187	3.25539	0.00113235	0.0186435
GATS	121.019	-0.491548	0.151026	-3.25473	0.00113502	0.0186668
RARA	884.622	-0.366759	0.112714	-3.2539	0.00113832	0.0187007
APLP2	12178.7	-0.267825	0.0823291	-3.2531	0.00114154	0.0187201
RETSAT	9305.66	-0.333574	0.102544	-3.25298	0.001142	0.0187201
SP100	1348.29	-0.295513	0.090878	-3.25176	0.00114693	0.0187691
TCP10	53.2468	-0.510775	0.157083	-3.25162	0.0011475	0.0187691
RAB31	404.766	-0.539462	0.165931	-3.25112	0.00114949	0.0187773
CAMKK1	145.712	0.326169	0.100333	3.25088	0.0011505	0.0187773
CYP3A7	21.3938	-0.566325	0.174273	-3.24964	0.00115549	0.0188383
NPPA	48.2318	-0.517871	0.159436	-3.24813	0.00116164	0.018918
MSI1	23.8576	0.538641	0.165859	3.2476	0.00116385	0.0189334
LRR1	456.404	0.34376	0.105875	3.24685	0.00116691	0.0189626
PGAM5	573.838	0.371323	0.1144	3.24583	0.00117107	0.0190018
LARP4	1200.97	0.267857	0.0825282	3.24564	0.00117186	0.0190018
DPH5	350.296	0.300981	0.0927588	3.24477	0.00117547	0.0190399
RPS16	8716.15	0.286648	0.0883795	3.24338	0.00118121	0.0191078
TBX10	777.04	-0.56165	0.173181	-3.24314	0.00118221	0.0191078
AARS	1108.76	0.262523	0.0809896	3.24144	0.00118926	0.0192011
DNAJC9	561.501	0.29101	0.0897919	3.24093	0.00119139	0.0192147
EPM2A	84.0312	0.320996	0.0990642	3.24028	0.00119412	0.019238
ATP8B1	7503.62	-0.206184	0.0636715	-3.23825	0.00120265	0.0193546
CALR4P	22.8334	-0.529272	0.163505	-3.23704	0.00120778	0.0194163
ROR2	94.6548	-0.560703	0.173244	-3.2365	0.00121006	0.0194323
RNF219	214.139	0.311574	0.0962802	3.23612	0.00121168	0.0194374
TLR3	807.459	-0.500228	0.154616	-3.2353	0.00121516	0.0194611
REL	894.03	-0.186848	0.05776	-3.23491	0.00121682	0.0194611
RPS3	19751.5	0.306568	0.0947703	3.23485	0.00121705	0.0194611
IL1RAP	126.594	-0.330703	0.102259	-3.23396	0.00122085	0.0194932
FRK	1696.25	-0.267702	0.0827831	-3.23377	0.00122166	0.0194932
PLBD1	3670.87	-0.365484	0.113098	-3.23158	0.00123107	0.0196119
DOPEY2	1661.44	-0.213715	0.0661361	-3.23143	0.00123171	0.0196119
TM6SF2	463.334	-0.539908	0.167163	-3.22982	0.00123866	0.0197017
FEN1	410.38	0.480847	0.149008	3.227	0.00125095	0.0198557
GCC2	1887.35	-0.218835	0.0678141	-3.22699	0.00125099	0.0198557
SLC45A2	64.1838	-0.579552	0.179678	-3.2255	0.00125753	0.0199384
HDGF	5274.45	0.26931	0.0836135	3.2209	0.00127791	0.02024
OTUD5	1349.27	-0.217691	0.0676057	-3.22	0.0012819	0.0202818
RPL37A	12592.4	0.330707	0.102724	3.21938	0.0012847	0.0203048
HYAL1	151.459	-0.568147	0.17657	-3.21768	0.0012923	0.0204034
DDX1	2153.01	0.17493	0.0543848	3.21652	0.00129754	0.0204646
HECA	1422.7	-0.235701	0.0733384	-3.21388	0.00130953	0.0206225
AVPI1	781.053	-0.315049	0.0980327	-3.21371	0.0013103	0.0206225
CACYBP	1322.19	0.344449	0.107213	3.21274	0.00131477	0.0206398
TAF1D	1621.83	0.284566	0.0885784	3.21259	0.00131544	0.0206398
UCHL5	779.376	0.301358	0.0938057	3.21257	0.00131553	0.0206398
MACROD1	319.089	0.47502	0.147885	3.21208	0.00131776	0.0206532
SFXN3	402.634	-0.382643	0.119153	-3.21135	0.00132111	0.0206841
TNFSF15	126.087	-0.471741	0.146932	-3.2106	0.00132459	0.0207133
ZNF641	369.036	-0.249005	0.0775632	-3.21035	0.00132574	0.0207133
THOC6	451.511	0.264931	0.0826152	3.20681	0.00134218	0.0209483
PRADC1	651.368	0.314604	0.0981236	3.2062	0.001345	0.0209706
CETN2	489.434	0.260616	0.08132	3.20482	0.00135146	0.0210285
IL22RA1	1683.91	-0.43918	0.137038	-3.20481	0.00135152	0.0210285
RAB11FIP1	5073.91	-0.266801	0.0832596	-3.20444	0.00135323	0.0210333
ZNF488	39.9724	-0.520745	0.162635	-3.20192	0.00136515	0.0211965
ZMYND12	49.8034	-0.429558	0.134171	-3.20157	0.00136681	0.0211981
TERT	22.7519	0.553155	0.172791	3.2013	0.00136808	0.0211981
GSS	2089.3	0.242221	0.0756833	3.20046	0.00137209	0.0212347
WDR75	682.243	0.197155	0.0616069	3.20021	0.00137327	0.0212347
LRRC56	132.025	-0.434044	0.135643	-3.19991	0.00137471	0.0212351
REEP5	2922.38	0.19913	0.0622636	3.19818	0.00138298	0.0213409
KAT2B	621.604	-0.281001	0.0879224	-3.19601	0.0013934	0.0214796
DQX1	930.399	-0.462507	0.144736	-3.19552	0.0013958	0.0214944
CLRN3	3213.07	-0.277699	0.0869367	-3.19426	0.00140189	0.0215659
RPL19	16659.7	0.282765	0.0885309	3.19397	0.00140332	0.0215659
COL5A3	92.4594	-0.47106	0.147527	-3.19304	0.00140785	0.0216134
ETF1	2084.91	0.235087	0.0736331	3.19269	0.00140956	0.0216175
NDNF	179.828	-0.442944	0.138848	-3.19014	0.00142206	0.021787
BEND3	207.71	0.288774	0.0905324	3.18973	0.00142408	0.0217957
LSM2	457.435	0.421788	0.132343	3.18708	0.00143718	0.0219654
RPS20	12179	0.321009	0.100728	3.18689	0.0014381	0.0219654
PRMT5	1038.22	0.310588	0.0974861	3.18598	0.00144266	0.0220127
ABCD1	289.179	-0.379625	0.119195	-3.18491	0.00144801	0.0220719
PPA2	2358.39	0.25677	0.0806398	3.18416	0.00145173	0.0221061
FARS2	257.402	0.300457	0.0944164	3.18225	0.00146134	0.0222299
AGPAT4	206.983	-0.566952	0.178197	-3.18161	0.0014646	0.0222569
TRIM27	1173.53	0.21401	0.0672719	3.18126	0.00146634	0.0222607
CYB5D2	327.673	-0.263578	0.082877	-3.18035	0.00147096	0.0223084
ZSWIM6	971.788	-0.221756	0.0697376	-3.17986	0.00147347	0.0223239
ITGB6	959.371	-0.30145	0.0948202	-3.17917	0.00147696	0.0223541
VGLL4	882.999	-0.299699	0.0942806	-3.1788	0.00147887	0.0223605
SURF6	1086.33	0.298366	0.093942	3.17606	0.00149288	0.0225496
RPL7	21358.8	0.288173	0.0907668	3.17488	0.00149901	0.0225988
ERO1B	177.204	0.345564	0.108844	3.17485	0.00149915	0.0225988
MSLN	405.303	-0.579136	0.182469	-3.17389	0.0015041	0.0226506
DCTD	904.418	0.223563	0.0704528	3.17323	0.00150752	0.0226793
PDCD5	825.142	0.324969	0.102419	3.17293	0.00150907	0.02268
TMEM52	45.248	0.464179	0.146322	3.17231	0.0015123	0.0227057
TRHDE	179.958	-0.527543	0.166361	-3.17107	0.00151881	0.0227672
PIP5K1B	2684.82	-0.315349	0.0994495	-3.17095	0.00151943	0.0227672
PKDREJ	31.0629	-0.520066	0.164048	-3.17021	0.00152329	0.0228022
MED9	461.008	0.206139	0.0650429	3.16927	0.00152821	0.0228531
TTC19	1770.89	0.216279	0.0682528	3.1688	0.00153072	0.0228678
TIMM22	303.352	0.204084	0.0645068	3.16375	0.0015575	0.023222
GLMP	956.5	-0.303275	0.0958593	-3.16375	0.00155753	0.023222
PRSS12	1290.78	-0.283783	0.0897182	-3.16305	0.00156127	0.0232326
EXOC6B	334.176	-0.291686	0.0922171	-3.16304	0.00156133	0.0232326
ITFG1	2465.88	-0.208247	0.0658445	-3.1627	0.00156311	0.0232359
PLXNB2	5965.8	-0.326146	0.103144	-3.16204	0.00156669	0.0232662
SERBP1	5108.35	0.233882	0.0739955	3.16075	0.00157361	0.0233458
FCGBP	108573	-0.421669	0.133437	-3.16006	0.00157735	0.023367
KPNB1	2671.6	0.299922	0.0949201	3.15973	0.00157914	0.023367
COX11	1364.08	0.207835	0.0657782	3.15963	0.00157971	0.023367
EEF1G	30672.8	0.256153	0.0810945	3.1587	0.00158474	0.0234183
RARRES2	1772.99	0.508746	0.161088	3.15818	0.00158756	0.0234368
HNRNPD	4311.99	0.250374	0.079291	3.15766	0.00159041	0.0234554
PAGR1	545.495	0.282179	0.0893712	3.15738	0.00159194	0.0234554
EIF2S1	1108.15	0.356858	0.113049	3.15667	0.00159584	0.0234861
EDN3	2394.51	-0.390183	0.123619	-3.15634	0.00159762	0.0234861
NUP85	789.536	0.356707	0.113031	3.15582	0.00160048	0.0234861
FBXL5	1611.45	0.205086	0.0649981	3.15526	0.00160356	0.0234861
DCAF11	2666.98	-0.219267	0.0694942	-3.15518	0.00160399	0.0234861
HSDL2	1147.3	0.254603	0.0806939	3.15517	0.00160404	0.0234861
TMEM144	975.974	-0.292632	0.0927519	-3.155	0.00160499	0.0234861
SPRYD4	177.546	0.240124	0.0761885	3.15171	0.00162319	0.0236916
MOGAT2	3516.76	-0.279829	0.0887948	-3.15142	0.0016248	0.0236916
PEMT	174.979	0.342532	0.108694	3.15134	0.00162522	0.0236916
SRSF10	2675.73	0.180932	0.0574147	3.15132	0.00162535	0.0236916
SMAD3	1554.02	-0.301417	0.0957067	-3.14939	0.00163614	0.0238185
FAM20B	907.282	0.170199	0.0540452	3.14919	0.00163723	0.0238185
TBRG4	1350.78	0.247684	0.0787282	3.14607	0.00165482	0.0240509
THOC7	914.095	0.290905	0.0924993	3.14494	0.00166119	0.0241116
RPF2	440.464	0.345534	0.109876	3.14476	0.0016622	0.0241116
C16orf87	142.79	0.409485	0.130259	3.14362	0.00166873	0.0241775
NDUFA9	3184.1	0.250546	0.0797055	3.1434	0.00166997	0.0241775
TFAP4	194.544	0.290045	0.0922885	3.14281	0.00167334	0.024178
UBE2B	1840.06	-0.245539	0.0781291	-3.14273	0.00167378	0.024178
PRDM15	190.51	0.294221	0.093625	3.14255	0.00167484	0.024178
HSP90AA1	16024.8	0.349297	0.111168	3.14207	0.0016776	0.0241911
DDB1	3092.91	0.215549	0.068621	3.14116	0.00168281	0.0241911
RPL32	14137.6	0.311537	0.0991806	3.1411	0.00168313	0.0241911
HSPA14	606.109	0.246577	0.0785022	3.14101	0.00168365	0.0241911
SPPL2A	4767.4	-0.344545	0.109694	-3.14098	0.00168386	0.0241911
TEAD4	60.6	0.431109	0.137265	3.1407	0.00168543	0.0241911
NBPF25P	117.514	-0.379309	0.120798	-3.14001	0.0016894	0.024225
FAM111B	237.293	0.484351	0.154275	3.13952	0.00169222	0.0242423
SPATA6	152.787	-0.335359	0.106838	-3.13895	0.00169553	0.0242564
LAS1L	494.376	0.237888	0.0757896	3.13879	0.00169645	0.0242564
WDR5	675.82	0.258285	0.082307	3.13807	0.00170063	0.0242931
FASTKD3	352.289	0.221915	0.0707242	3.13776	0.00170247	0.0242962
RBM33	1295.73	-0.152806	0.0487144	-3.13677	0.00170817	0.0243545
SYS1	906.877	-0.244591	0.0779884	-3.13624	0.00171126	0.0243674
RPS23	13858.5	0.299791	0.0955948	3.13606	0.00171233	0.0243674
C11orf58	1985.56	0.177879	0.0567552	3.13415	0.00172352	0.024481
MOAP1	651.217	-0.239357	0.0763709	-3.13414	0.00172358	0.024481
CHCHD2	4777.42	0.294118	0.0938883	3.13264	0.00173242	0.0245833
GOLT1A	78.4922	0.533515	0.170355	3.13179	0.00173744	0.0246091
TSPAN12	1035.53	-0.261801	0.0835949	-3.13178	0.00173752	0.0246091
UHRF1	184.299	0.485598	0.155092	3.13103	0.00174196	0.0246488
FUT10	148.98	-0.255104	0.0815099	-3.12973	0.00174966	0.0247115
ZBTB37	298.716	-0.273656	0.0874375	-3.12973	0.00174969	0.0247115
ZMYND8	1470.17	-0.246225	0.0787064	-3.1284	0.00175763	0.0248002
MARVELD3	2429.15	-0.311903	0.0997297	-3.12748	0.00176311	0.0248324
PFDN6	583.048	0.35163	0.112433	3.12746	0.00176322	0.0248324
GLMN	167.767	0.281373	0.0899952	3.12654	0.00176879	0.0248875
EPG5	501.395	-0.219222	0.0701338	-3.12576	0.00177344	0.0249295
GCSH	246.14	0.369585	0.11825	3.12545	0.00177531	0.0249325
OR2S1P	24.7187	-0.522606	0.167231	-3.12505	0.00177775	0.0249433
SLC35B2	870.574	0.274836	0.087961	3.12452	0.00178096	0.0249651
RPL39	12008.3	0.304337	0.09743	3.12364	0.00178626	0.025016
TCTA	1084.46	-0.191589	0.0613535	-3.12271	0.00179193	0.025072
NAA38	723.15	0.373855	0.119735	3.12234	0.00179419	0.0250803
DDX19B	758.367	-0.203038	0.0650403	-3.12172	0.00179799	0.0250949
SFXN2	312.321	0.417417	0.133718	3.12162	0.00179859	0.0250949
GPN1	791.395	0.157215	0.0503721	3.12107	0.00180194	0.0251122
RPS12	18340	0.32115	0.102908	3.12075	0.00180388	0.0251122
WDR4	71.6581	0.441523	0.141487	3.1206	0.00180485	0.0251122
CHMP3	3910.8	-0.203836	0.0653602	-3.11866	0.00181673	0.0252541
POLD4	3996.39	-0.287273	0.0921816	-3.11638	0.00183087	0.025427
TMEM205	827.131	0.265683	0.0852633	3.11603	0.00183304	0.0254337
GEMIN2	160.834	0.2667	0.0856137	3.11515	0.0018385	0.0254859
PBDC1	609.211	0.265126	0.0851232	3.11462	0.00184182	0.0255065
PCGF6	148.649	0.268873	0.0863332	3.11437	0.00184339	0.0255065
TCERG1	1121.32	0.259436	0.0833552	3.11242	0.00185561	0.0256343
RTEL1	294.473	-0.458046	0.147171	-3.11235	0.00185604	0.0256343
IL17D	105.913	0.410398	0.131875	3.11203	0.00185808	0.0256388
SBSPON	74.4036	-0.272786	0.08773	-3.10938	0.00187478	0.0258455
HYOU1	1870.3	0.409517	0.131745	3.1084	0.00188102	0.0258831
RSL1D1	1449.23	0.286778	0.0922713	3.10799	0.00188365	0.0258831
RPL23A	6691.98	0.303024	0.0974983	3.10799	0.00188366	0.0258831
GALNT15	31.53	-0.511045	0.164436	-3.10787	0.00188441	0.0258831
P4HA2	1550.63	-0.285093	0.0917799	-3.10627	0.00189461	0.0259993
NSA2	2086.67	0.316572	0.101953	3.10509	0.0019022	0.0260593
OPN1SW	17.4777	0.454688	0.146435	3.10505	0.00190246	0.0260593
CTDP1	724.674	-0.253633	0.0816956	-3.10461	0.00190532	0.0260747
SERINC1	3931.18	-0.238018	0.0766789	-3.10409	0.00190868	0.0260969
MUC13	33510.8	-0.384122	0.123764	-3.10365	0.00191147	0.0261112
MPHOSPH6	436.666	0.238506	0.0768709	3.10268	0.00191777	0.0261734
TRA2B	2995.55	0.235513	0.0759147	3.10234	0.00192	0.0261801
EPDR1	215.334	-0.436542	0.140758	-3.10137	0.00192628	0.0262418
PRPS2	976.134	0.25715	0.0829621	3.09961	0.00193773	0.0263506
METTL3	936.377	0.210538	0.0679241	3.09961	0.00193778	0.0263506
TP53INP1	1347	-0.367386	0.118617	-3.09725	0.00195327	0.0265373
TMEM70	616.605	0.445404	0.143827	3.09681	0.00195617	0.0265526
TIMP2	2576.07	-0.346692	0.11199	-3.09574	0.00196325	0.0266133
MPV17L	305.221	0.342849	0.110754	3.09559	0.00196419	0.0266133
SEMA6A	2295.13	-0.293492	0.0948498	-3.09428	0.0019729	0.0266416
USP36	518.74	0.287629	0.0929583	3.09417	0.00197362	0.0266416
MRPL1	572.816	0.351177	0.113497	3.09414	0.00197382	0.0266416
NDUFS8	1245.04	0.355999	0.11506	3.09403	0.00197457	0.0266416
NUP205	727.105	0.273303	0.0883349	3.09394	0.00197516	0.0266416
KCTD7	292.911	-0.264771	0.0856144	-3.0926	0.00198413	0.0267124
AGAP6	535.002	0.249863	0.0807959	3.09251	0.00198468	0.0267124
ZNF232	224.004	0.287957	0.0931189	3.09235	0.00198576	0.0267124
TP53RK	361.618	0.199834	0.0646297	3.09199	0.00198819	0.0267212
SIDT2	1702.92	-0.229576	0.074264	-3.09135	0.00199246	0.0267546
PDE3B	677.487	-0.226541	0.0732904	-3.091	0.00199483	0.0267625
HSD17B8	353.925	0.370832	0.119985	3.09065	0.00199717	0.02677
SMIM4	262.736	0.395198	0.127909	3.08968	0.00200374	0.026834
SLC35A5	957.681	-0.268541	0.0869808	-3.08736	0.00201942	0.0270198
ITGB4	4265.05	-0.359444	0.116533	-3.08448	0.00203908	0.0272587
RIOK3	5274.26	-0.285908	0.0927307	-3.0832	0.00204785	0.0273426
RRP36	583.429	0.265597	0.0861596	3.08261	0.00205192	0.0273426
TSHZ1	706.869	-0.256612	0.0832465	-3.08255	0.00205234	0.0273426
FAM136A	1315.46	0.197657	0.0641225	3.08249	0.00205275	0.0273426
YPEL3	1413.69	-0.414235	0.134394	-3.08224	0.00205448	0.0273426
TBC1D17	723.354	-0.357756	0.116084	-3.08188	0.00205698	0.0273516
GGH	2017.4	0.377837	0.122631	3.0811	0.0020624	0.0273994
CDC37	4098.78	0.227693	0.0739176	3.08036	0.00206749	0.0274387
NAA10	776.489	0.252877	0.0820991	3.08014	0.00206901	0.0274387
C2orf42	204.159	-0.228483	0.0741925	-3.0796	0.00207277	0.0274642
PI4K2A	414.748	-0.245194	0.0796477	-3.07848	0.0020806	0.0275431
RPL21P16	7645.25	0.331769	0.107782	3.07815	0.00208292	0.0275431
IKZF2	131.357	-0.441801	0.143537	-3.07796	0.00208423	0.0275431
RBM26	1343.11	0.171564	0.0557488	3.07745	0.00208783	0.0275664
CAPN2	12764.9	-0.299572	0.0973952	-3.07584	0.00209909	0.0276906
PLA2G4F	1257.51	-0.410802	0.13359	-3.07509	0.00210439	0.0277327
LARP1	1922.74	0.203292	0.0661143	3.07486	0.00210598	0.0277327
RPL29	12277.1	0.268566	0.0873692	3.07392	0.00211263	0.0277959
ENPP1	504.968	-0.420709	0.136889	-3.07336	0.00211664	0.0278243
ATL3	2058.98	-0.175072	0.0569714	-3.07297	0.00211937	0.0278357
LEPROT	2256.75	-0.174741	0.0568775	-3.07224	0.0021246	0.0278801
C7orf49	586.203	-0.475062	0.154729	-3.07029	0.00213853	0.0280383
BBC3	260.182	-0.363124	0.118339	-3.06852	0.00215123	0.0281802
POLR2G	789.151	0.270949	0.0883249	3.06764	0.00215758	0.0282328
CAAP1	983.13	0.205459	0.0669805	3.06744	0.00215901	0.0282328
VSIR	1567.43	-0.25135	0.0819708	-3.06634	0.00216695	0.0283119
CD55	767.98	-0.362092	0.118121	-3.06542	0.00217362	0.0283488
ULK1	681.242	-0.376145	0.122715	-3.0652	0.00217527	0.0283488
PDE12	802.457	0.263451	0.0859499	3.06517	0.00217544	0.0283488
CPEB3	264.714	-0.262596	0.085689	-3.06452	0.00218016	0.0283856
SAPCD1	94.6846	0.396004	0.129264	3.06354	0.00218735	0.0284546
DNAJA1	3170.72	0.297393	0.097084	3.06326	0.00218941	0.0284567
ABCC2	25.7784	-0.535931	0.174972	-3.06296	0.00219158	0.0284602
SP140L	632.231	-0.272193	0.0889152	-3.06126	0.00220404	0.0285973
NIT2	680.314	0.263207	0.0859914	3.06086	0.00220704	0.0286114
PARP4	4049.69	-0.247656	0.0809322	-3.06004	0.00221309	0.028665
SPON2	571.254	-0.330654	0.108115	-3.05836	0.00222553	0.0288013
METTL2B	549.928	0.274503	0.0897639	3.05806	0.00222776	0.0288053
RPLP2	11859.5	0.353664	0.11569	3.05699	0.00223572	0.0288704
METTL2A	305.014	0.222004	0.0726248	3.05687	0.00223664	0.0288704
RBBP8NL	212.849	-0.386985	0.12666	-3.0553	0.00224833	0.0289963
SAR1B	2089.5	-0.259781	0.085057	-3.0542	0.00225661	0.0290781
CNPY2	1306.7	0.22443	0.0735159	3.0528	0.00226715	0.0291688
MRAP2	239.542	-0.374491	0.122673	-3.05275	0.00226754	0.0291688
SWAP70	561.802	-0.312838	0.102506	-3.05191	0.00227391	0.0292257
RPL21	10268.3	0.316166	0.103638	3.05067	0.00228334	0.0293217
EML4	2141.53	0.220808	0.0724599	3.04732	0.00230893	0.0296092
SIGLEC17P	32.9252	0.523736	0.171883	3.04706	0.00231094	0.0296092
DNAH14	97.4764	0.329452	0.108124	3.04696	0.00231165	0.0296092
RPAIN	678.116	0.207462	0.0681039	3.04625	0.00231713	0.0296541
SLC38A9	578.687	-0.213628	0.0701548	-3.0451	0.00232602	0.0297425
MALSU1	316.12	0.26857	0.0882131	3.04456	0.0023302	0.0297549
DHX33	318.706	0.180397	0.059254	3.04446	0.00233096	0.0297549
ANKRD37	291.404	-0.43479	0.142832	-3.04407	0.00233402	0.0297686
MRPS35	1923.03	0.262582	0.086279	3.0434	0.00233918	0.029789
EIF5A	4681.06	0.323231	0.106209	3.04335	0.00233959	0.029789
HELLS	318.168	0.47604	0.156446	3.04284	0.00234357	0.0298075
CHEK2	269.338	0.336787	0.110689	3.04264	0.00234517	0.0298075
DLAT	1433.81	0.281751	0.092608	3.0424	0.002347	0.0298075
SF3B3	1490.77	0.208332	0.0684834	3.04208	0.0023495	0.029814
RPS15	4282.99	0.314646	0.103443	3.04173	0.00235223	0.0298234
B4GALT2	505.608	0.336153	0.110559	3.04049	0.0023619	0.0299047
RPL13	17654.7	0.34077	0.112084	3.04031	0.00236332	0.0299047
ATIC	1376.37	0.381054	0.125341	3.04015	0.00236462	0.0299047
M6PR	2431.24	0.245067	0.0806283	3.03946	0.00237002	0.0299478
MKKS	1491.22	0.29705	0.0977508	3.03884	0.00237487	0.0299838
RARS	1572.02	0.180098	0.0592786	3.03817	0.00238023	0.0300261
FSD2	153.995	0.293229	0.0965674	3.03652	0.00239322	0.0301207
IYD	795.972	-0.357705	0.117816	-3.03615	0.00239622	0.0301207
TAT	36.828	-0.490865	0.161674	-3.03615	0.00239623	0.0301207
MTX1	828.207	0.264458	0.0871055	3.03607	0.00239683	0.0301207
HDC	85.0029	0.546393	0.179974	3.03595	0.00239777	0.0301207
RWDD1	980.267	0.289099	0.0952458	3.03529	0.00240306	0.0301619
CALCOCO1	1633.77	-0.36768	0.121173	-3.03435	0.00241055	0.0302306
TCP1	4208.66	0.259338	0.0854839	3.03376	0.00241528	0.0302462
MAPRE2	918.571	-0.230799	0.0760787	-3.03369	0.00241583	0.0302462
EVA1C	223.898	0.382237	0.126028	3.03296	0.00242168	0.0302942
SNRPB2	958.549	0.222259	0.0733112	3.03172	0.00243164	0.0303721
PQLC1	1362.26	-0.34221	0.112878	-3.03168	0.00243196	0.0303721
ZGRF1	113.764	0.348456	0.11498	3.03058	0.00244087	0.0304581
CDK8	618.703	-0.199475	0.0659178	-3.02612	0.00247717	0.0308853
RBM3	4499.09	0.320548	0.105966	3.02502	0.00248621	0.0309383
RRP1B	423.688	0.198671	0.065677	3.02498	0.0024865	0.0309383
LGR4	4668.15	-0.279316	0.0923406	-3.02485	0.0024876	0.0309383
ZNF763	208.901	-0.28265	0.0935074	-3.02276	0.00250481	0.0311264
MIA3	2168.05	-0.246202	0.0814622	-3.02228	0.00250874	0.0311495
RWDD4	643.497	0.209809	0.0694464	3.02116	0.00251809	0.0312397
LRRC37A16P	253.831	-0.322685	0.106845	-3.02011	0.00252681	0.0313006
GLIPR2	825.838	0.401261	0.132867	3.02002	0.00252754	0.0313006
ANKRA2	461.709	-0.242986	0.0804698	-3.01959	0.00253119	0.0313006
DPF3	187.022	0.277764	0.0919878	3.01957	0.00253134	0.0313006
ENTPD8	4080.02	-0.450747	0.149335	-3.01837	0.00254138	0.0313691
MRPL46	499.647	0.283371	0.0938828	3.01835	0.00254159	0.0313691
GLRA4	65.4336	-0.513301	0.170079	-3.01802	0.00254436	0.0313691
HECTD1	2124.17	0.139775	0.0463152	3.01791	0.00254525	0.0313691
RCN2	1302	0.202256	0.0670682	3.01568	0.00256403	0.0315747
CEBPZ	860.763	0.33903	0.112466	3.01451	0.00257399	0.0316696
UBAP2L	1397.02	0.172696	0.0572957	3.01412	0.00257724	0.0316696
SCIN	2360.97	-0.45223	0.150042	-3.01402	0.00257807	0.0316696
MRPS6	1159.98	0.270907	0.0899129	3.01299	0.00258686	0.0317245
MATR3	4345.83	0.172284	0.0571847	3.01276	0.00258883	0.0317245
TTC27	228.797	0.376186	0.124864	3.01275	0.00258889	0.0317245
GADD45GIP1	678.29	0.364699	0.121122	3.011	0.00260388	0.0318821
TRMT112	864.832	0.272873	0.0906387	3.01056	0.00260768	0.0318864
CLCN6	389.066	-0.256735	0.0852905	-3.01012	0.00261143	0.0318864
SH2D3A	1171.73	-0.375728	0.124822	-3.0101	0.00261159	0.0318864
SEMA4F	103.775	-0.33692	0.111935	-3.00997	0.00261273	0.0318864
CMSS1	133.712	0.436463	0.145024	3.0096	0.00261593	0.0318995
EPRS	2083.28	0.309248	0.1028	3.00826	0.00262748	0.0320142
GINS1	158.437	0.475203	0.158047	3.00673	0.00264075	0.0321498
BCAS1	8189.98	-0.337513	0.11229	-3.00573	0.00264947	0.0322285
SOWAHC	1020.96	-0.257553	0.085694	-3.00549	0.00265151	0.0322285
MTPAP	512.032	0.223262	0.0743359	3.00342	0.00266961	0.0324222
CDC123	1175.54	0.207315	0.0690381	3.00291	0.00267411	0.0324507
ATP5F1	7069.89	0.233928	0.0779493	3.00103	0.00269068	0.0326253
ADGRF5	120.725	-0.449401	0.149772	-3.00058	0.00269466	0.0326472
ACAD8	858.996	0.132316	0.0441228	2.99881	0.00271039	0.0328112
ADAM15	2310.85	0.264269	0.0881355	2.99844	0.00271365	0.0328243
GCDH	328.347	0.24446	0.0815561	2.99745	0.00272247	0.0328662
LOX	130.639	-0.5024	0.167615	-2.99735	0.00272335	0.0328662
ARPC5L	1079.94	0.264805	0.0883473	2.99731	0.0027237	0.0328662
PCLO	270.426	-0.411395	0.13728	-2.99675	0.00272874	0.0329006
KRTCAP3	944.874	0.325564	0.108653	2.99635	0.00273233	0.0329175
KNTC1	429.722	0.327084	0.109235	2.99433	0.00275051	0.0331057
CLIC3	68.7069	-0.530763	0.177268	-2.99412	0.00275237	0.0331057
MYO7A	125.597	-0.40967	0.136841	-2.99376	0.00275567	0.0331188
SPATA5	143.288	0.276286	0.092347	2.99182	0.00277316	0.0333024
NAP1L4	1714.15	0.169595	0.056695	2.99136	0.00277739	0.0333264
JOSD1	3033.92	-0.31544	0.105488	-2.99028	0.0027872	0.0334175
NUDT14	441.867	-0.352152	0.117787	-2.98974	0.00279212	0.0334497
TMEM61	193.986	-0.382532	0.127966	-2.98932	0.00279595	0.0334688
EIF4A1P2	29.281	0.485883	0.162649	2.98731	0.00281441	0.0336245
YBX1	9291.86	0.247941	0.0830001	2.98724	0.00281508	0.0336245
STOML1	231.768	-0.319946	0.107106	-2.98718	0.00281568	0.0336245
SSH2	693.609	-0.216666	0.0725621	-2.98593	0.00282713	0.0337344
TSPAN6	3017.51	0.240995	0.0807332	2.98507	0.00283511	0.0338027
IPO13	558.792	0.291754	0.0977471	2.98478	0.00283779	0.0338078
ITPA	733.375	0.317672	0.106462	2.98391	0.00284592	0.0338709
SNRPG	997.082	0.328894	0.110229	2.98373	0.0028476	0.0338709
CCNJ	236.579	0.249873	0.0838044	2.98162	0.00286725	0.034058
RIPK4	446.671	-0.394914	0.132452	-2.98156	0.00286788	0.034058
LONP2	1423.34	0.213599	0.0716478	2.98124	0.00287085	0.0340663
PLEKHA1	1186.8	-0.232055	0.0779107	-2.97848	0.00289686	0.034347
ITGB3BP	222.016	0.314092	0.105462	2.97824	0.00289908	0.034347
ILF2	2721.03	0.215239	0.0722796	2.97787	0.00290262	0.0343618
SMU1	1161.02	0.0979353	0.0328995	2.9768	0.00291273	0.0344425
TPSD1	45.1849	0.509342	0.171116	2.97659	0.00291469	0.0344425
ATP5G3	8683.45	0.307813	0.103417	2.97642	0.00291632	0.0344425
PRMT6	285.442	0.24621	0.0827875	2.974	0.00293949	0.0346887
NDUFAF3	793.861	0.266317	0.08956	2.97361	0.00294316	0.0347048
NBN	726.647	0.275065	0.0925366	2.9725	0.00295388	0.0347905
CHMP1B	2787.78	-0.215104	0.0723716	-2.97221	0.0029566	0.0347905
MKRN2OS	137.115	-0.279751	0.0941247	-2.97213	0.00295739	0.0347905
GAR1	416.741	0.334879	0.112726	2.97073	0.00297095	0.0349227
CDK2	429.065	0.337751	0.113711	2.97025	0.00297554	0.0349492
NUP54	825.524	0.211309	0.0711752	2.96885	0.00298914	0.0350685
OXGR1	30.6959	0.461637	0.1555	2.96873	0.00299038	0.0350685
RPUSD2	175.898	0.30338	0.102221	2.96787	0.00299867	0.0351383
FBXL4	530.504	-0.233659	0.0787588	-2.96676	0.00300951	0.0352094
MAN2A1	2534.71	-0.172761	0.0582364	-2.96655	0.00301162	0.0352094
NDC1	743.641	0.342724	0.11553	2.96653	0.00301178	0.0352094
DDX18	1348.88	0.239536	0.0807726	2.96557	0.00302126	0.0352927
KCNK6	1595.45	-0.319244	0.107711	-2.96389	0.00303781	0.0354435
USP31	284.353	0.236626	0.0798395	2.96378	0.00303889	0.0354435
FUT4	865.883	0.296524	0.100111	2.96194	0.00305711	0.0356282
PPM1A	2841.97	-0.261776	0.0883903	-2.96159	0.00306055	0.0356406
OSER1	964.863	-0.17379	0.0587167	-2.95981	0.00307831	0.0358197
SSBP1	1151.89	0.307892	0.104057	2.95887	0.00308772	0.0359014
HMGN3	983.041	0.310448	0.104955	2.95792	0.00309724	0.0359841
RNF13	1332.67	-0.152645	0.0516106	-2.95763	0.00310016	0.0359902
CDR2	812.248	-0.230044	0.0778028	-2.95675	0.00310901	0.0360615
PPID	1365.42	0.217432	0.0735442	2.95649	0.00311167	0.0360615
B3GALT6	206.384	0.293833	0.0993922	2.9563	0.00311352	0.0360615
DSCC1	71.1862	0.508304	0.171994	2.95536	0.00312308	0.0361443
ATG2B	715.181	-0.36201	0.122586	-2.9531	0.00314603	0.0363819
SLC16A13	108.151	-0.36977	0.125233	-2.95265	0.00315061	0.0364067
TMC5	1932.64	-0.3057	0.103615	-2.95036	0.00317408	0.0366216
SIRT2	938.215	-0.174271	0.0590677	-2.95036	0.00317408	0.0366216
MID1	838.017	-0.204566	0.0693578	-2.94942	0.00318367	0.0366878
CBWD2	603.144	0.21671	0.073478	2.94932	0.00318472	0.0366878
NOXO1	426.194	-0.339396	0.115091	-2.94893	0.00318872	0.0367058
FBXO33	325.842	-0.202333	0.0686351	-2.94795	0.00319886	0.0367942
TSPYL1	1533.56	0.132639	0.0450018	2.94741	0.00320447	0.0368305
MRPL36	310.594	0.286596	0.0972503	2.947	0.00320875	0.0368497
RNF145	1580.9	0.196211	0.0665849	2.94678	0.00321105	0.0368497
RPLP0P2	66.7774	-0.461723	0.156729	-2.94599	0.00321924	0.0369044
ZNF793	179	0.303862	0.103149	2.94584	0.00322074	0.0369044
PRSS8	11379.1	-0.295752	0.100436	-2.94469	0.00323275	0.0370137
VMA21	565.642	0.202041	0.0686301	2.94391	0.00324095	0.0370794
PIH1D2	19.4226	-0.448059	0.152243	-2.94305	0.00324998	0.0371543
RPL34	10956.1	0.301319	0.10241	2.94228	0.00325806	0.0371959
PLA2G6	404.524	-0.35414	0.120365	-2.94223	0.00325858	0.0371959
ORC5	437.457	0.184322	0.0626637	2.94145	0.00326677	0.0372611
TIPIN	80.5197	0.418677	0.142357	2.94104	0.00327116	0.0372827
RPS9	10093	0.322992	0.109842	2.94052	0.00327659	0.0373163
ZNF213	409.737	-0.341231	0.116068	-2.93992	0.00328302	0.0373612
FAM167A	47.7541	-0.417257	0.141968	-2.9391	0.00329166	0.0374311
MFSD14B	1427.95	0.218746	0.0744469	2.93828	0.00330034	0.0374854
FAM83G	1268.01	-0.324719	0.110523	-2.93802	0.00330316	0.0374854
CLN6	726.943	0.226112	0.0769624	2.93795	0.00330393	0.0374854
RANBP6	391.134	0.215166	0.0732444	2.93765	0.00330715	0.0374935
BZW2	1675.46	0.231883	0.0789676	2.93644	0.00332008	0.0375896
PAM16	279.226	0.262726	0.0894727	2.93638	0.00332064	0.0375896
WIPI2	1234.02	-0.222714	0.0758607	-2.93583	0.00332654	0.0376281
CDC6	198.582	0.488566	0.166471	2.93484	0.00333716	0.0377181
CTU2	139.492	0.318608	0.108569	2.93462	0.00333953	0.0377181
PSG4	356.317	-0.388818	0.132549	-2.93338	0.00335291	0.0378407
RPS25	10205.9	0.300791	0.102596	2.9318	0.00337002	0.0380052
ZNF77	86.0234	0.344102	0.117381	2.93149	0.00337341	0.03801
TDP2	13833.1	-0.305797	0.104322	-2.9313	0.00337551	0.03801
THAP7	343.618	0.245134	0.0836445	2.93067	0.00338235	0.0380585
SRFBP1	152.609	0.344071	0.117418	2.9303	0.00338634	0.0380748
SLC12A6	572.362	-0.247436	0.0844488	-2.93002	0.00338944	0.0380811
DHTKD1	631.747	-0.202852	0.0692399	-2.9297	0.00339289	0.0380913
POLR1E	165.103	0.270333	0.0922977	2.92892	0.0034014	0.0381443
RPL12P14	53.5471	-0.483911	0.165225	-2.9288	0.0034027	0.0381443
COPS3	892.698	0.221869	0.0757688	2.92824	0.00340885	0.0381608
HLA-DQB2	38.5359	0.537904	0.183699	2.92818	0.00340951	0.0381608
ZNF280B	21.3291	0.424589	0.145011	2.92797	0.0034118	0.0381608
UBA2	1175.52	0.274928	0.0939411	2.9266	0.00342693	0.0381814
PRPF19	1587.89	0.270412	0.0923994	2.92655	0.00342743	0.0381814
RNF34	863.44	0.171624	0.0586463	2.92642	0.00342886	0.0381814
THEM4	245.248	0.258449	0.0883199	2.92629	0.00343035	0.0381814
EEF1A1	185650	0.174194	0.0595275	2.92628	0.00343039	0.0381814
RPL7A	17442.9	0.255678	0.0873741	2.92624	0.00343085	0.0381814
SHMT1	619.956	0.353618	0.120846	2.92619	0.00343146	0.0381814
LAGE3	96.0094	0.426132	0.145639	2.92595	0.00343401	0.0381815
DPAGT1	791.198	0.256704	0.0877489	2.92544	0.00343968	0.0382161
MB21D2	101.966	-0.284953	0.0974301	-2.92469	0.003448	0.0382802
MANEAL	175.851	0.320902	0.109739	2.92423	0.00345307	0.0383081
TM4SF5	312.547	-0.404645	0.138408	-2.92357	0.00346045	0.0383616
GDPD2	560.479	-0.413541	0.141505	-2.92245	0.00347292	0.0384714
PPP1R21	606.323	-0.21453	0.073454	-2.92061	0.00349351	0.038671
CISD1	672.098	0.310622	0.106406	2.91921	0.00350919	0.0388159
COL4A3BP	1062.09	-0.123266	0.0422489	-2.91762	0.00352719	0.0389579
TIFA	172.071	0.47228	0.161872	2.91761	0.00352723	0.0389579
BCLAF3	826.338	-0.223297	0.0765457	-2.91717	0.00353226	0.0389848
GINM1	1418.49	-0.287038	0.0984376	-2.91594	0.00354623	0.0391103
SNRPA1	893.619	0.248115	0.0851521	2.91379	0.00357074	0.0393516
NAA20	892.073	0.213602	0.0733195	2.9133	0.00357631	0.039384
BICDL1	239.675	-0.345936	0.118753	-2.91307	0.00357895	0.0393842
ZHX3	365.536	-0.260082	0.0893331	-2.91138	0.00359839	0.0395691
IBTK	1685.01	0.28883	0.0992202	2.911	0.00360279	0.0395885
ELP6	410.154	0.242345	0.0832727	2.91026	0.00361127	0.0396526
S100P	2158.13	-0.529419	0.182025	-2.9085	0.00363169	0.0398414
HAT1	838.618	0.289904	0.099681	2.90832	0.00363378	0.0398414
DDX31	225.724	0.279082	0.0960013	2.90707	0.00364835	0.039972
MON1A	182.111	0.331789	0.114146	2.9067	0.0036526	0.0399893
ZNF491	50.8844	-0.445027	0.153161	-2.90562	0.00366527	0.0400955
HMGB1P5	96.229	-0.528894	0.182037	-2.90542	0.00366765	0.0400955
HAUS7	225.659	0.362443	0.124775	2.90478	0.00367508	0.0401475
DCAF1	517.073	0.182303	0.0627755	2.90404	0.00368379	0.0402133
PPIH	339.614	0.325	0.111947	2.90316	0.00369419	0.0402794
MRPL47	741.835	0.308339	0.106211	2.90307	0.00369521	0.0402794
ATAD3B	640.82	0.326076	0.112336	2.90268	0.00369983	0.0403005
POLA1	213.2	0.342294	0.118029	2.90008	0.00373069	0.0406071
RANBP2	1970.06	0.195831	0.067571	2.89815	0.00375368	0.0408278
CBLN2	62.3299	0.502588	0.173497	2.89682	0.00376969	0.0409722
LRRN3	30.3312	0.532644	0.184027	2.89438	0.00379913	0.0412622
PSMA4	2922.81	0.309903	0.107106	2.89342	0.00381073	0.0413582
HDHD5	643.811	0.296085	0.102345	2.89302	0.00381561	0.0413813
RNASEH2B	452.01	0.334717	0.115755	2.89159	0.00383297	0.0415396
ZNF518B	222.627	-0.295694	0.102305	-2.89032	0.00384856	0.0416783
ZBTB2	330.151	0.197265	0.0682572	2.89002	0.00385216	0.0416829
TPSAB1	705.817	0.502464	0.173878	2.88974	0.00385556	0.0416829
ACTR5	202.643	0.194196	0.0672082	2.88947	0.00385896	0.0416829
TMEM19	852.49	-0.264513	0.0915535	-2.88916	0.00386271	0.0416829
DRAP1	609.093	0.342321	0.118485	2.88915	0.00386287	0.0416829
OXSM	414.599	0.201815	0.0698685	2.88849	0.00387095	0.04174
CRADD	323.031	-0.217257	0.0752289	-2.88794	0.00387772	0.0417607
SIVA1	867.304	0.278277	0.0963604	2.88788	0.00387844	0.0417607
FAM114A1	1516.75	-0.226286	0.0783763	-2.88717	0.0038872	0.0418251
DDX58	475.697	-0.449746	0.155857	-2.88564	0.00390619	0.0419709
TMEM102	342.963	-0.235172	0.0814976	-2.88563	0.00390636	0.0419709
EPB41L3	1612.01	-0.306274	0.106164	-2.88493	0.00391504	0.0420342
RBM27	616.126	0.213321	0.0739924	2.88302	0.00393887	0.0422598
NOP9	849.153	0.218014	0.0756398	2.88227	0.00394824	0.04233
RPS14	12464.7	0.267774	0.0929204	2.88176	0.0039546	0.0423443
RASSF6	1444.77	-0.273593	0.0949413	-2.88171	0.00395522	0.0423443
B3GNTL1	72.934	0.42298	0.146834	2.88067	0.00396829	0.0424539
TMA16	264.915	0.27151	0.0942875	2.8796	0.0039818	0.0425681
EXOSC1	404.989	0.186148	0.0646652	2.87865	0.00399383	0.0426663
KIAA1161	3467.57	-0.245296	0.0852364	-2.87784	0.00400413	0.0427459
TCEAL1	250.823	0.240868	0.0837459	2.87618	0.0040252	0.0429402
COL4A4	63.3527	-0.463718	0.161287	-2.87511	0.00403887	0.0430554
C6orf89	1903.84	-0.209245	0.0728372	-2.87278	0.00406883	0.043344
SNPH	65.5157	-0.476096	0.165744	-2.87247	0.00407274	0.0433548
CDC45	121.522	0.495246	0.17244	2.87199	0.0040789	0.0433897
TMEM120A	1877.65	-0.319163	0.111144	-2.87161	0.00408387	0.0434118
KNG1	140.35	-0.529332	0.184421	-2.87024	0.00410157	0.0435073
LDHB	3339.56	0.372623	0.129835	2.86997	0.00410507	0.0435073
MRPL20	1342.92	0.307094	0.107007	2.86984	0.00410684	0.0435073
PSMD7	2435.09	0.217068	0.0756426	2.86965	0.00410927	0.0435073
GLRX3	995.958	0.276692	0.0964242	2.86953	0.00411082	0.0435073
AVIL	634.243	-0.437297	0.152398	-2.86945	0.00411191	0.0435073
LIF	349.421	0.355499	0.123895	2.86935	0.00411316	0.0435073
MICU1	1081.08	-0.134413	0.0468876	-2.86672	0.00414754	0.04384
ZNF845	212.044	-0.240275	0.0838294	-2.86623	0.00415391	0.0438764
ACVR2A	600.281	-0.204877	0.0714929	-2.8657	0.00416089	0.0438942
SLC18A2	145.976	0.415147	0.144879	2.86547	0.00416388	0.0438942
MTAP	402.922	0.333418	0.116359	2.86543	0.00416438	0.0438942
PLCG1	1232.03	-0.297019	0.103679	-2.86479	0.00417286	0.0439291
C1orf21	2875.18	-0.239108	0.0834675	-2.86469	0.0041742	0.0439291
LSM11	278.476	0.260858	0.0910654	2.86452	0.00417647	0.0439291
MANF	507.676	0.363224	0.12683	2.86386	0.00418509	0.0439404
GNL2	963.805	0.269102	0.093978	2.86346	0.00419041	0.0439404
BSDC1	1865.38	-0.196813	0.0687333	-2.86343	0.00419082	0.0439404
ATXN10	1177.67	0.288203	0.100651	2.8634	0.00419115	0.0439404
PCBD1	1312.42	0.205312	0.0717081	2.86317	0.0041943	0.0439404
SRP19	638.304	0.253239	0.088449	2.8631	0.00419513	0.0439404
HSD17B11	8621.35	-0.288301	0.100722	-2.86234	0.00420521	0.0440153
KDELC2	431.219	0.334919	0.117037	2.86166	0.00421431	0.0440798
NKRF	190.541	0.218816	0.0764834	2.86097	0.00422352	0.0441348
PTEN	2979.58	-0.159689	0.0558194	-2.86082	0.00422546	0.0441348
RBMX	3119.22	0.205595	0.0718788	2.86031	0.00423233	0.0441759
RHCG	17.788	-0.514435	0.179874	-2.85997	0.00423675	0.0441912
DIABLO	968.116	0.138065	0.0482877	2.85921	0.00424699	0.0442673
CYP2C18	207.924	-0.514815	0.180131	-2.858	0.00426323	0.0444057
LYSMD2	155.664	0.402326	0.140797	2.85748	0.00427021	0.0444475
CLIC4	2229.44	-0.306279	0.107241	-2.85598	0.00429037	0.0446264
LTC4S	27.4845	0.477531	0.16723	2.85554	0.00429638	0.0446579
GRAP2	72.9595	0.489396	0.171401	2.85527	0.00430005	0.0446652
PSEN2	397.894	-0.255788	0.0895969	-2.85487	0.00430543	0.0446684
KCTD12	2406.52	0.233178	0.081679	2.85481	0.00430632	0.0446684
ELMOD2	920.317	-0.13406	0.0469728	-2.85398	0.00431746	0.044753
CDHR5	15467.1	-0.465964	0.163323	-2.85303	0.00433049	0.044857
CCL15	869.958	-0.297699	0.104363	-2.85255	0.00433697	0.0448932
SRPK1	2077.11	0.211155	0.0740356	2.85208	0.0043434	0.0449088
SCAMP3	877.538	0.219861	0.0770945	2.85184	0.00434669	0.0449088
RCN1	2012.47	0.300164	0.105259	2.85165	0.00434925	0.0449088
EIF3I	2334.95	0.277552	0.0973332	2.85157	0.00435046	0.0449088
HSD17B4	3132.54	0.268552	0.0941869	2.85126	0.00435459	0.0449206
MED27	190.038	0.244838	0.0858839	2.8508	0.00436095	0.0449553
RNASEH2C	603.926	0.267587	0.0938791	2.85034	0.00436723	0.044989
AREL1	1086.56	-0.172618	0.0605816	-2.84936	0.00438079	0.0450565
PCSK6	1314.42	-0.326847	0.114714	-2.84923	0.00438249	0.0450565
ZCCHC17	488.769	0.143921	0.0505138	2.84914	0.00438378	0.0450565
FEM1A	618.046	0.151655	0.0532312	2.84899	0.00438579	0.0450565
CSTF3	627.891	0.150031	0.0526769	2.84814	0.00439756	0.0451465
PUS10	314.488	-0.269437	0.0946111	-2.84784	0.0044017	0.0451581
ENTPD3	66.4297	-0.510388	0.179281	-2.84687	0.00441519	0.0452655
RPL26	16221	0.254757	0.0895143	2.84599	0.00442736	0.0453474
PRKCA	918.617	-0.179181	0.0629619	-2.84586	0.00442922	0.0453474
CAD	504.635	0.228964	0.0804952	2.84445	0.00444885	0.0455173
PCSK5	949.882	-0.261586	0.0919774	-2.84403	0.00445473	0.0455463
IVD	1202.18	0.263916	0.0928105	2.84361	0.00446063	0.0455635
RPL11	18529.9	0.265828	0.0934871	2.84347	0.00446249	0.0455635
C1orf116	1267.54	-0.342171	0.120393	-2.84212	0.00448144	0.0457259
GRHL1	50.6285	-0.518376	0.182428	-2.84155	0.00448953	0.0457774
NEK9	1159.98	0.165864	0.0583799	2.84111	0.00449569	0.0457847
ANKRD27	960.798	-0.20726	0.0729514	-2.84106	0.00449636	0.0457847
ABCA6	110.459	-0.437462	0.154101	-2.8388	0.00452831	0.0460787
PSEN1	3928.57	-0.214004	0.0754242	-2.83734	0.00454917	0.0462201
PPM1B	1839.11	-0.158379	0.0558214	-2.83725	0.0045504	0.0462201
RPL18A	10921.2	0.320852	0.113089	2.83718	0.00455145	0.0462201
FLCN	991.306	-0.335036	0.118109	-2.83666	0.0045588	0.0462584
NGRN	1995.23	0.178783	0.0630299	2.83648	0.00456138	0.0462584
MS4A2	134.848	0.490281	0.172909	2.83548	0.00457568	0.046372
ACVRL1	4504.22	-0.305527	0.107771	-2.83496	0.00458319	0.0463895
CTTNBP2	102.789	0.323491	0.114109	2.83493	0.00458359	0.0463895
IPO11	300.272	0.245277	0.0865427	2.83417	0.00459446	0.0464682
TOMM6	1374.77	0.268606	0.0947911	2.83366	0.00460179	0.0465007
TMC6	1073.14	0.311462	0.109925	2.8334	0.00460557	0.0465007
NCK2	1061.75	-0.229381	0.0809589	-2.8333	0.00460698	0.0465007
PSMA3	1713.94	0.356887	0.125999	2.83246	0.00461916	0.0465923
PCYOX1	1221.26	-0.169187	0.0597382	-2.83215	0.00462365	0.0466063
NEMF	1063.85	0.198785	0.0702046	2.83151	0.00463281	0.0466672
NOB1	639.858	0.228984	0.0808921	2.83073	0.00464412	0.0467228
KIRREL3	30.4848	-0.445618	0.157434	-2.83051	0.00464733	0.0467228
RPP30	451.897	0.240918	0.0851162	2.83045	0.00464819	0.0467228
SLC1A7	75.8556	-0.500215	0.176737	-2.83028	0.00465079	0.0467228
RTL6	777.785	-0.189119	0.0668449	-2.82922	0.00466617	0.046846
GOLPH3L	2218.64	-0.180564	0.0638264	-2.82899	0.00466956	0.0468486
NCOA5	1000.49	0.154276	0.05456	2.82763	0.00468937	0.0469889
KDM1A	1317.5	0.230712	0.0815936	2.82757	0.00469026	0.0469889
NEDD4L	4985.97	-0.285696	0.101046	-2.82739	0.00469294	0.0469889
MKNK2	5057.53	-0.329963	0.116744	-2.82639	0.00470758	0.0471041
PRPF40B	174.604	0.362845	0.12844	2.82502	0.00472771	0.0472313
MPZL3	830.666	-0.306832	0.108615	-2.82495	0.00472883	0.0472313
TBC1D22A	896.354	-0.191306	0.0677217	-2.82489	0.00472974	0.0472313
TNFRSF6B	59.235	-0.494737	0.175315	-2.82199	0.00477271	0.0476287
FBXO48	133.894	-0.260433	0.0923175	-2.82105	0.00478661	0.0477356
ANKRD22	366.386	0.448548	0.159085	2.81956	0.00480896	0.0479266
PPP1R3D	222.085	-0.150475	0.0533743	-2.81923	0.00481383	0.0479433
UROS	397.918	0.28499	0.101111	2.81858	0.0048237	0.0480097
GPR35	1614.09	-0.360887	0.128097	-2.81729	0.00484301	0.04817
RPL18	10292.5	0.272907	0.0968761	2.81707	0.0048464	0.0481717
POMGNT1	905.089	0.250194	0.0888443	2.81609	0.00486122	0.0482469
PPP1R15A	1050.04	-0.429561	0.15254	-2.81605	0.00486182	0.0482469
MXD4	1576.77	-0.320408	0.113784	-2.81593	0.00486361	0.0482469
GARS	1560.62	0.32	0.113667	2.81523	0.00487427	0.0483207
BIN1	729.096	0.269804	0.0958475	2.81493	0.0048788	0.0483222
COX7A2L	2441.21	0.252994	0.0898886	2.81453	0.00488485	0.0483222
TRMT12	192.809	0.204597	0.0726974	2.81437	0.00488731	0.0483222
MESD	1333.75	0.151377	0.0537879	2.81434	0.00488776	0.0483222
TMEM171	1943.97	-0.345869	0.122904	-2.81413	0.00489098	0.0483222
RCC2	2183.22	0.189154	0.0672202	2.81395	0.00489375	0.0483222
OR7E14P	258.187	-0.363455	0.12918	-2.81356	0.00489962	0.0483483
DLD	3533.69	0.204253	0.0726125	2.81291	0.00490951	0.048414
ZMYND15	60.9856	-0.454232	0.161494	-2.81269	0.00491283	0.048415
CMC2	569.351	0.304426	0.108243	2.81244	0.00491673	0.0484215
LAMA1	1227.76	-0.424033	0.150854	-2.81089	0.00494054	0.048563
E2F3	315.075	0.250674	0.08918	2.81087	0.00494075	0.048563
KCNMB3	78.3999	-0.408985	0.145501	-2.81087	0.00494081	0.048563
RAB17	1458.46	-0.361574	0.128679	-2.8099	0.00495573	0.0486582
GEMIN6	220.077	0.280235	0.0997342	2.80982	0.00495698	0.0486582
MRM2	432.89	0.183968	0.0654816	2.80946	0.00496253	0.0486808
SLC2A12	64.6795	-0.511041	0.181935	-2.80892	0.00497084	0.0487147
RARS2	885.053	0.13063	0.0465086	2.80872	0.00497389	0.0487147
RPL38	4546.17	0.286113	0.10187	2.8086	0.00497576	0.0487147
FTCDNL1	27.797	0.469042	0.167015	2.80839	0.00497897	0.0487147
POGLUT1	426.144	0.279589	0.0995834	2.80759	0.00499138	0.0488042
ARHGAP1	1845.72	-0.217365	0.0774372	-2.80698	0.00500078	0.0488643
DNMBP	1860.28	-0.208797	0.0745324	-2.80142	0.00508775	0.0496512
TRIM41	927.704	-0.178919	0.0638675	-2.80141	0.00508793	0.0496512
DERA	1830.99	-0.214199	0.0764804	-2.8007	0.00509918	0.0496906
ST14	15651.6	-0.266131	0.0950287	-2.80054	0.00510174	0.0496906
MRPL52	799.174	0.304029	0.108561	2.80053	0.00510191	0.0496906
RFC5	392.089	0.261594	0.0934183	2.80024	0.0051065	0.049703
RPL3	33861.3	0.239992	0.0857318	2.79933	0.00512083	0.0498103
ELAC1	210.25	0.223926	0.0800268	2.79813	0.00513987	0.049963
